# Supplementary material for: Penta­aqua­[5,5′-(m-phenylene)ditetra­zolato-κN 2]manganese(II) dihydrate
Source: Acta Crystallogr Sect E Struct Rep Online. 2008 Sep 13;64(Pt 10):m1255. doi: 10.1107/S1600536808028316 (PMC2959465; doi:10.1107/S1600536808028316)
Supplement: Supplementary file 1 [file e-64-m1255-sup1.cif]

##############################################################################
###                                                                        ###
###        Electronic paper (Acta Crystallographica Section E)             ###
###                                                                        ###
##############################################################################
#                                                                            #
# This CIF contains the data in a paper accepted for publication in Acta     #
# Crystallographica Section E. It conforms to the requirements of Notes      #
# for Authors for Section E, and has been peer reviewed under the auspices   #
# of the IUCr Commission on Journals.                                        #
#                                                                            #
# Full details of the Crystallographic Information File format               #
# are given in the paper "The Crystallographic Information File (CIF):       #
# a New Standard Archive File for Crystallography" by S. R. Hall, F. H.      #
# Allen and I. D. Brown [Acta Cryst. (1991), A47, 655-685].                  #
#                                                                            #
# The current version of the core CIF dictionary is obtainable from          #
# ftp://ftp.iucr.org/pub/cif_core.dic. The current version number is 2.4.    #
#                                                                            #
# Software is freely available for graphical display of the structure(s) in  #
# this CIF.  For information consult the CIF home page http://www.iucr.org/  #
# cif/home.html                                                              #
#                                                                            #
# This file may be used for bona fide research purposes within the           #
# scientific community so long as proper attribution is given to the journal # 
# article from which it was obtained.                                        #
#                                                                            #
##############################################################################
                                             
data_global
_audit_creation_method     'With SHELXTL software package'
_journal_date_recd_electronic     2008-08-14
_journal_date_accepted     2008-09-04
_journal_name_full     'Acta Crystallographica, Section E'
_journal_year     2008
_journal_volume     64
_journal_issue     10
_journal_page_first     m1255
_journal_page_last     m1255
_journal_paper_category     QM
_journal_coeditor_code     EZ2139
_publ_contact_author_name     'Dr L\"u, Yuanqi'
_publ_contact_author_address
;
Department of Chemsitry
Dezhou University
University West Road 566
Dezhou 253023
People's Republic of China
;
_publ_contact_author_email     yqlu@dzu.edu.cn
_publ_contact_author_fax     ?
_publ_contact_author_phone     '86-10-8985552'
_publ_section_title
;
Pentaaqua[5,5'-(m-phenylene)ditetrazolato-\k<i>N</i>^2^]manganese(II)
dihydrate
;
loop_
    _publ_author_name
    _publ_author_address
    'L\"u, Yuanqi'
;
Department of Chemsitry
Dezhou University
University West Road 566
Dezhou 253023
People's Republic of China
;
_chemical_name_systematic
;
Pentaaqua[5,5'-(m-phenylene)ditetrazolato-\k<i>N</i>^2^]manganese(II)
dihydrate
;
_chemical_name_common     ?
_chemical_formula_moiety     'C8 H14 Mn N8 O5 , 2H2 O'
_chemical_formula_sum     'C8 H18 Mn N8 O7'
_chemical_formula_iupac     '[Mn (C8 H4 N8)2 (H2 O)5] , 2H2 O'
_chemical_formula_weight     393.24
_chemical_melting_point     ?
_symmetry_cell_setting     triclinic
_symmetry_space_group_name_H-M     'P -1'
_symmetry_space_group_name_hall     '-P 1'
loop_
    _symmetry_equiv_pos_as_xyz
    'x, y, z'
    '-x, -y, -z'
_cell_length_a     6.59320(10)
_cell_length_b     10.0711(2)
_cell_length_c     12.9857(3)
_cell_angle_alpha     68.2960(10)
_cell_angle_beta     77.213(3)
_cell_angle_gamma     77.280(5)
_cell_volume     772.10(3)
_cell_formula_units_Z     2
_cell_measurement_reflns_used     3628
_cell_measurement_theta_min     2.7
_cell_measurement_theta_max     27.9
_cell_measurement_temperature     296(2)
_exptl_crystal_description     plate
_exptl_crystal_colour     yellow
_exptl_crystal_size_max     0.26
_exptl_crystal_size_mid     0.14
_exptl_crystal_size_min     0.08
_exptl_crystal_density_diffrn     1.691
_exptl_crystal_density_meas     ?
_exptl_crystal_density_method     'not measured'
_exptl_crystal_F_000     406
_exptl_absorpt_coefficient_mu     0.909
_exptl_absorpt_correction_type     multi-scan
_exptl_absorpt_process_details     '(SADABS; Sheldrick, 1996)'
_exptl_absorpt_correction_T_min     0.7981
_exptl_absorpt_correction_T_max     0.9309
_exptl_special_details
;
;
_diffrn_ambient_temperature     296(2)
_diffrn_radiation_type     MoK\a
_diffrn_radiation_wavelength     0.71073
_diffrn_radiation_source     'fine-focus sealed tube'
_diffrn_radiation_monochromator     graphite
_diffrn_measurement_device_type     'Bruker SMART CCD area-detector'
_diffrn_measurement_method     '\f and \w scans'
_diffrn_detector_area_resol_mean     ?
_diffrn_reflns_number     7710
_diffrn_reflns_av_R_equivalents     0.0217
_diffrn_reflns_av_sigmaI/netI     0.0379
_diffrn_reflns_theta_min     1.71
_diffrn_reflns_theta_max     28.07
_diffrn_reflns_theta_full     28.07
_diffrn_measured_fraction_theta_max     0.985
_diffrn_measured_fraction_theta_full     0.985
_diffrn_reflns_limit_h_min     -8
_diffrn_reflns_limit_h_max     6
_diffrn_reflns_limit_k_min     -13
_diffrn_reflns_limit_k_max     13
_diffrn_reflns_limit_l_min     -17
_diffrn_reflns_limit_l_max     17
_diffrn_standards_number     0
_diffrn_standards_interval_count     0
_diffrn_standards_interval_time     ?
_diffrn_standards_decay_%     0
_refine_special_details
;
Refinement of <i>F</i>^2^ against ALL reflections. The weighted <i>R</i>-factor
<i>wR</i> and goodness of fit <i>S</i> are based on <i>F</i>^2^, conventional
<i>R</i>-factors <i>R</i> are based on <i>F</i>, with <i>F</i> set to zero for
negative <i>F</i>^2^. The threshold expression of <i>F</i>^2^ >
\s(<i>F</i>^2^) is used only for calculating <i>R</i>-factors(gt) <i>etc</i>.
and is not relevant to the choice of reflections for refinement.
<i>R</i>-factors based on <i>F</i>^2^ are statistically about twice as large
as those based on <i>F</i>, and <i>R</i>- factors based on ALL data will be
even larger.
;
_reflns_number_total     3704
_reflns_number_gt     2846
_reflns_threshold_expression     I>2\s(I)
_refine_ls_structure_factor_coef     Fsqd
_refine_ls_matrix_type     full
_refine_ls_R_factor_all     0.0550
_refine_ls_R_factor_gt     0.0380
_refine_ls_wR_factor_gt     0.0864
_refine_ls_wR_factor_ref     0.0947
_refine_ls_goodness_of_fit_ref     1.022
_refine_ls_restrained_S_all     1.022
_refine_ls_number_reflns     3704
_refine_ls_number_parameters     273
_refine_ls_number_restraints     0
_refine_ls_hydrogen_treatment     mixed
_refine_ls_weighting_scheme     calc
_refine_ls_weighting_details
       'calc w = 1/[\s^2^(Fo^2^)+(0.0414P)^2^+0.3671P] where P=(Fo^2^+2Fc^2^)/3'
_atom_sites_solution_hydrogens     geom
_atom_sites_solution_primary     direct
_atom_sites_solution_secondary     difmap
_refine_ls_shift/su_max     0.001
_refine_ls_shift/su_mean     0.000
_refine_diff_density_max     0.36
_refine_diff_density_min     -0.30
_refine_ls_extinction_method     none
_refine_ls_extinction_coef     ?
loop_
    _atom_type_symbol
    _atom_type_description
    _atom_type_scat_dispersion_real
    _atom_type_scat_dispersion_imag
    _atom_type_scat_source
    'C' 'C' 0.0033 0.0016
                         'International Tables Vol C Tables 4.2.6.8 and 6.1.1.4'
    'Mn' 'Mn' 0.3368 0.7283
                         'International Tables Vol C Tables 4.2.6.8 and 6.1.1.4'
    'N' 'N' 0.0061 0.0033
                         'International Tables Vol C Tables 4.2.6.8 and 6.1.1.4'
    'O' 'O' 0.0106 0.0060
                         'International Tables Vol C Tables 4.2.6.8 and 6.1.1.4'
    'H' 'H' 0.0000 0.0000
                         'International Tables Vol C Tables 4.2.6.8 and 6.1.1.4'
_computing_data_collection     'SMART (Bruker, 2007)'
_computing_cell_refinement     'SMART (Bruker, 2007)'
_computing_data_reduction     'SAINT-Plus (Bruker, 2007)'
_computing_structure_solution     'SHELXS97 (Sheldrick, 2008)'
_computing_structure_refinement     'SHELXL97 (Sheldrick, 2008)'
_computing_molecular_graphics     'SHELXTL (Sheldrick, 2008)'
_computing_publication_material     'SHELXTL (Sheldrick, 2008)'
loop_
    _atom_site_type_symbol
    _atom_site_label
    _atom_site_fract_x
    _atom_site_fract_y
    _atom_site_fract_z
    _atom_site_U_iso_or_equiv
    _atom_site_adp_type
    _atom_site_calc_flag
    _atom_site_refinement_flags
    _atom_site_occupancy
    _atom_site_disorder_assembly
    _atom_site_disorder_group
    Mn Mn1 0.11390(6) 0.68638(4) 0.58413(3) 0.02732(12) Uani d . 1 . .
    O O1 0.3923(3) 0.7734(2) 0.57901(16) 0.0388(4) Uani d . 1 . .
    O O2 -0.1155(4) 0.8808(2) 0.58408(19) 0.0402(5) Uani d . 1 . .
    O O3 0.0794(3) 0.6043(2) 0.76359(15) 0.0361(4) Uani d . 1 . .
    O O4 -0.1679(4) 0.6027(2) 0.59456(18) 0.0411(5) Uani d . 1 . .
    O O5 0.3064(5) 0.4784(2) 0.5795(2) 0.0508(6) Uani d . 1 . .
    O O6 0.2643(3) 0.5392(2) 0.12086(18) 0.0370(4) Uani d . 1 . .
    O O7 0.6605(4) 0.3559(3) 0.11514(17) 0.0367(4) Uani d . 1 . .
    N N1 0.1613(3) 0.90491(19) 0.31988(14) 0.0244(4) Uani d . 1 . .
    N N2 0.1633(3) 0.76902(19) 0.39242(14) 0.0264(4) Uani d . 1 . .
    N N3 0.1980(3) 0.6792(2) 0.33621(15) 0.0300(4) Uani d . 1 . .
    N N4 0.2200(3) 0.75287(19) 0.22651(15) 0.0268(4) Uani d . 1 . .
    N N5 0.3286(3) 0.9471(2) -0.21040(15) 0.0276(4) Uani d . 1 . .
    N N6 0.3651(3) 0.9732(2) -0.32077(16) 0.0315(4) Uani d . 1 . .
    N N7 0.3610(3) 1.1128(2) -0.37435(16) 0.0318(4) Uani d . 1 . .
    N N8 0.3223(3) 1.1812(2) -0.29911(15) 0.0275(4) Uani d . 1 . .
    C C1 0.1974(3) 0.8914(2) 0.21865(17) 0.0205(4) Uani d . 1 . .
    C C2 0.2128(3) 1.0130(2) 0.11148(17) 0.0216(4) Uani d . 1 . .
    C C3 0.2001(4) 1.1526(2) 0.11091(19) 0.0306(5) Uani d . 1 . .
    H H3 0.1796 1.1699 0.1783 0.037 Uiso calc R 1 . .
    C C4 0.2177(4) 1.2662(2) 0.0105(2) 0.0380(6) Uani d . 1 . .
    H H4 0.2077 1.3597 0.0105 0.046 Uiso calc R 1 . .
    C C5 0.2501(4) 1.2411(2) -0.09028(19) 0.0311(5) Uani d . 1 . .
    H H5 0.2627 1.3178 -0.1576 0.037 Uiso calc R 1 . .
    C C6 0.2640(3) 1.1024(2) -0.09143(17) 0.0217(4) Uani d . 1 . .
    C C7 0.2443(3) 0.9883(2) 0.00989(17) 0.0214(4) Uani d . 1 . .
    H H7 0.2523 0.8950 0.0098 0.026 Uiso calc R 1 . .
    C C8 0.3031(3) 1.0766(2) -0.19900(17) 0.0224(4) Uani d . 1 . .
    H H1A 0.455(5) 0.808(3) 0.519(3) 0.044(9) Uiso d . 1 . .
    H H6A 0.254(5) 0.602(4) 0.148(3) 0.053(9) Uiso d . 1 . .
    H H4B -0.180(5) 0.511(4) 0.613(3) 0.063(10) Uiso d . 1 . .
    H H7A 0.659(5) 0.278(4) 0.135(3) 0.060(12) Uiso d . 1 . .
    H H5B 0.306(6) 0.402(4) 0.620(3) 0.068(12) Uiso d . 1 . .
    H H1B 0.378(5) 0.838(4) 0.608(3) 0.068(11) Uiso d . 1 . .
    H H2B -0.124(5) 0.933(4) 0.614(3) 0.052(10) Uiso d . 1 . .
    H H3B -0.018(5) 0.560(3) 0.800(3) 0.059(10) Uiso d . 1 . .
    H H3A 0.149(5) 0.615(4) 0.806(3) 0.065(11) Uiso d . 1 . .
    H H4A -0.261(6) 0.645(4) 0.597(3) 0.076(16) Uiso d . 1 . .
    H H2A -0.179(7) 0.908(5) 0.539(4) 0.105(18) Uiso d . 1 . .
    H H6B 0.286(8) 0.554(5) 0.070(4) 0.09(2) Uiso d . 1 . .
    H H7B 0.588(10) 0.394(6) 0.126(5) 0.11(3) Uiso d . 1 . .
    H H5A 0.396(10) 0.477(7) 0.567(5) 0.10(3) Uiso d . 1 . .
loop_
    _atom_site_aniso_label
    _atom_site_aniso_U_11
    _atom_site_aniso_U_22
    _atom_site_aniso_U_33
    _atom_site_aniso_U_12
    _atom_site_aniso_U_13
    _atom_site_aniso_U_23
    Mn1 0.0377(2) 0.02288(18) 0.02168(18) -0.00688(14) -0.00202(14) -0.00808(13)
    O1 0.0537(12) 0.0406(10) 0.0275(9) -0.0234(9) 0.0075(8) -0.0164(8)
    O2 0.0540(13) 0.0266(9) 0.0423(11) 0.0024(8) -0.0102(10) -0.0174(9)
    O3 0.0426(11) 0.0429(11) 0.0241(9) -0.0157(9) -0.0046(8) -0.0078(8)
    O4 0.0460(13) 0.0253(10) 0.0564(13) -0.0068(9) -0.0170(10) -0.0128(9)
    O5 0.0666(16) 0.0254(11) 0.0400(12) 0.0045(10) 0.0116(11) -0.0056(9)
    O6 0.0484(11) 0.0342(10) 0.0310(10) -0.0101(8) -0.0005(9) -0.0150(8)
    O7 0.0479(12) 0.0276(10) 0.0350(10) -0.0079(9) -0.0089(8) -0.0082(8)
    N1 0.0311(10) 0.0217(9) 0.0191(8) -0.0043(7) -0.0027(7) -0.0059(7)
    N2 0.0347(10) 0.0215(9) 0.0209(9) -0.0044(8) -0.0021(8) -0.0062(7)
    N3 0.0428(12) 0.0239(9) 0.0223(9) -0.0070(8) -0.0005(8) -0.0083(7)
    N4 0.0356(11) 0.0240(9) 0.0203(9) -0.0063(8) -0.0011(8) -0.0077(7)
    N5 0.0333(10) 0.0258(9) 0.0236(9) -0.0052(8) -0.0022(8) -0.0092(8)
    N6 0.0375(11) 0.0343(11) 0.0247(10) -0.0074(9) -0.0005(8) -0.0135(8)
    N7 0.0380(11) 0.0333(11) 0.0219(9) -0.0072(9) 0.0009(8) -0.0088(8)
    N8 0.0338(10) 0.0269(10) 0.0193(9) -0.0048(8) 0.0001(8) -0.0072(7)
    C1 0.0197(10) 0.0214(10) 0.0202(10) -0.0028(8) -0.0008(8) -0.0083(8)
    C2 0.0207(10) 0.0219(10) 0.0203(10) -0.0010(8) -0.0028(8) -0.0066(8)
    C3 0.0427(14) 0.0259(11) 0.0222(11) -0.0016(10) -0.0027(10) -0.0105(9)
    C4 0.0638(18) 0.0197(11) 0.0301(12) -0.0058(11) -0.0040(12) -0.0101(9)
    C5 0.0448(14) 0.0199(10) 0.0230(11) -0.0015(10) -0.0051(10) -0.0028(9)
    C6 0.0206(10) 0.0238(10) 0.0203(10) -0.0029(8) -0.0022(8) -0.0076(8)
    C7 0.0223(10) 0.0186(10) 0.0228(10) -0.0027(8) -0.0022(8) -0.0073(8)
    C8 0.0206(10) 0.0235(10) 0.0213(10) -0.0039(8) -0.0024(8) -0.0058(8)
_geom_special_details
;
All e.s.d.'s (except the e.s.d. in the dihedral angle between two l.s. planes)
are estimated using the full covariance matrix. The cell e.s.d.'s are taken
into account individually in the estimation of e.s.d.'s in distances, angles
and torsion angles; correlations between e.s.d.'s in cell parameters are only
used when they are defined by crystal symmetry. An approximate (isotropic)
treatment of cell e.s.d.'s is used for estimating e.s.d.'s involving l.s.
planes.
;
loop_
    _geom_bond_atom_site_label_1
    _geom_bond_atom_site_label_2
    _geom_bond_site_symmetry_2
    _geom_bond_distance
    _geom_bond_publ_flag
    Mn1 O3 . 2.1423(18) ?
    Mn1 O4 . 2.162(2) ?
    Mn1 O1 . 2.1797(19) ?
    Mn1 O2 . 2.1946(19) ?
    Mn1 O5 . 2.212(2) ?
    Mn1 N2 . 2.2857(17) ?
    O1 H1A . 0.78(3) ?
    O1 H1B . 0.85(4) ?
    O2 H2B . 0.75(3) ?
    O2 H2A . 0.73(5) ?
    O3 H3B . 0.82(3) ?
    O3 H3A . 0.84(4) ?
    O4 H4B . 0.88(4) ?
    O4 H4A . 0.67(4) ?
    O5 H5B . 0.75(4) ?
    O5 H5A . 0.57(6) ?
    O6 H6A . 0.82(3) ?
    O6 H6B . 0.61(5) ?
    O7 H7A . 0.73(4) ?
    O7 H7B . 0.57(6) ?
    N1 C1 . 1.335(3) ?
    N1 N2 . 1.343(2) ?
    N2 N3 . 1.314(2) ?
    N3 N4 . 1.332(2) ?
    N4 C1 . 1.338(3) ?
    N5 N6 . 1.333(3) ?
    N5 C8 . 1.336(3) ?
    N6 N7 . 1.315(3) ?
    N7 N8 . 1.343(3) ?
    N8 C8 . 1.338(3) ?
    C1 C2 . 1.476(3) ?
    C2 C3 . 1.387(3) ?
    C2 C7 . 1.394(3) ?
    C3 C4 . 1.382(3) ?
    C3 H3 . 0.9300 ?
    C4 C5 . 1.385(3) ?
    C4 H4 . 0.9300 ?
    C5 C6 . 1.385(3) ?
    C5 H5 . 0.9300 ?
    C6 C7 . 1.393(3) ?
    C6 C8 . 1.472(3) ?
    C7 H7 . 0.9300 ?
loop_
    _geom_angle_atom_site_label_1
    _geom_angle_atom_site_label_2
    _geom_angle_atom_site_label_3
    _geom_angle_site_symmetry_1
    _geom_angle_site_symmetry_3
    _geom_angle
    _geom_angle_publ_flag
    O3 Mn1 O4 . . 88.99(8) ?
    O3 Mn1 O1 . . 89.37(8) ?
    O4 Mn1 O1 . . 177.83(8) ?
    O3 Mn1 O2 . . 92.33(8) ?
    O4 Mn1 O2 . . 81.61(9) ?
    O1 Mn1 O2 . . 97.05(8) ?
    O3 Mn1 O5 . . 89.42(8) ?
    O4 Mn1 O5 . . 90.03(11) ?
    O1 Mn1 O5 . . 91.36(10) ?
    O2 Mn1 O5 . . 171.42(11) ?
    O3 Mn1 N2 . . 177.82(7) ?
    O4 Mn1 N2 . . 92.24(8) ?
    O1 Mn1 N2 . . 89.44(7) ?
    O2 Mn1 N2 . . 89.63(8) ?
    O5 Mn1 N2 . . 88.78(8) ?
    Mn1 O1 H1A . . 116(2) ?
    Mn1 O1 H1B . . 118(2) ?
    H1A O1 H1B . . 102(3) ?
    Mn1 O2 H2B . . 131(3) ?
    Mn1 O2 H2A . . 115(4) ?
    H2B O2 H2A . . 113(4) ?
    Mn1 O3 H3B . . 120(2) ?
    Mn1 O3 H3A . . 129(2) ?
    H3B O3 H3A . . 110(3) ?
    Mn1 O4 H4B . . 127(2) ?
    Mn1 O4 H4A . . 119(4) ?
    H4B O4 H4A . . 113(4) ?
    Mn1 O5 H5B . . 132(3) ?
    Mn1 O5 H5A . . 117(7) ?
    H5B O5 H5A . . 99(7) ?
    H6A O6 H6B . . 119(5) ?
    H7A O7 H7B . . 120(6) ?
    C1 N1 N2 . . 104.79(16) ?
    N3 N2 N1 . . 109.26(16) ?
    N3 N2 Mn1 . . 120.96(13) ?
    N1 N2 Mn1 . . 129.79(13) ?
    N2 N3 N4 . . 109.71(17) ?
    N3 N4 C1 . . 104.97(17) ?
    N6 N5 C8 . . 105.15(17) ?
    N7 N6 N5 . . 109.76(17) ?
    N6 N7 N8 . . 109.04(17) ?
    C8 N8 N7 . . 105.04(18) ?
    N1 C1 N4 . . 111.28(17) ?
    N1 C1 C2 . . 124.65(18) ?
    N4 C1 C2 . . 124.07(18) ?
    C3 C2 C7 . . 119.41(19) ?
    C3 C2 C1 . . 120.24(19) ?
    C7 C2 C1 . . 120.34(18) ?
    C4 C3 C2 . . 120.2(2) ?
    C4 C3 H3 . . 119.9 ?
    C2 C3 H3 . . 119.9 ?
    C3 C4 C5 . . 120.2(2) ?
    C3 C4 H4 . . 119.9 ?
    C5 C4 H4 . . 119.9 ?
    C6 C5 C4 . . 120.4(2) ?
    C6 C5 H5 . . 119.8 ?
    C4 C5 H5 . . 119.8 ?
    C5 C6 C7 . . 119.31(19) ?
    C5 C6 C8 . . 119.95(19) ?
    C7 C6 C8 . . 120.73(18) ?
    C6 C7 C2 . . 120.44(19) ?
    C6 C7 H7 . . 119.8 ?
    C2 C7 H7 . . 119.8 ?
    N5 C8 N8 . . 111.01(18) ?
    N5 C8 C6 . . 125.20(18) ?
    N8 C8 C6 . . 123.78(19) ?
loop_
    _geom_torsion_atom_site_label_1
    _geom_torsion_atom_site_label_2
    _geom_torsion_atom_site_label_3
    _geom_torsion_atom_site_label_4
    _geom_torsion_site_symmetry_1
    _geom_torsion_site_symmetry_2
    _geom_torsion_site_symmetry_3
    _geom_torsion_site_symmetry_4
    _geom_torsion
    _geom_torsion_publ_flag
    C1 N1 N2 N3 . . . . -0.3(2) ?
    C1 N1 N2 Mn1 . . . . -179.63(15) ?
    O4 Mn1 N2 N3 . . . . -62.82(18) ?
    O1 Mn1 N2 N3 . . . . 118.54(17) ?
    O2 Mn1 N2 N3 . . . . -144.41(18) ?
    O5 Mn1 N2 N3 . . . . 27.16(18) ?
    O3 Mn1 N2 N1 . . . . -119.2(19) ?
    O4 Mn1 N2 N1 . . . . 116.41(19) ?
    O1 Mn1 N2 N1 . . . . -62.23(19) ?
    O2 Mn1 N2 N1 . . . . 34.82(19) ?
    O5 Mn1 N2 N1 . . . . -153.6(2) ?
    N1 N2 N3 N4 . . . . 0.2(2) ?
    Mn1 N2 N3 N4 . . . . 179.52(14) ?
    N2 N3 N4 C1 . . . . 0.1(2) ?
    C8 N5 N6 N7 . . . . -0.3(2) ?
    N5 N6 N7 N8 . . . . 0.4(3) ?
    N6 N7 N8 C8 . . . . -0.2(2) ?
    N2 N1 C1 N4 . . . . 0.4(2) ?
    N2 N1 C1 C2 . . . . -179.00(19) ?
    N3 N4 C1 N1 . . . . -0.3(2) ?
    N3 N4 C1 C2 . . . . 179.09(19) ?
    N1 C1 C2 C3 . . . . 3.3(3) ?
    N4 C1 C2 C3 . . . . -176.0(2) ?
    N1 C1 C2 C7 . . . . -177.9(2) ?
    N4 C1 C2 C7 . . . . 2.7(3) ?
    C7 C2 C3 C4 . . . . 0.2(4) ?
    C1 C2 C3 C4 . . . . 179.0(2) ?
    C2 C3 C4 C5 . . . . -0.6(4) ?
    C3 C4 C5 C6 . . . . 0.4(4) ?
    C4 C5 C6 C7 . . . . 0.2(4) ?
    C4 C5 C6 C8 . . . . -178.7(2) ?
    C5 C6 C7 C2 . . . . -0.5(3) ?
    C8 C6 C7 C2 . . . . 178.31(19) ?
    C3 C2 C7 C6 . . . . 0.3(3) ?
    C1 C2 C7 C6 . . . . -178.46(19) ?
    N6 N5 C8 N8 . . . . 0.2(2) ?
    N6 N5 C8 C6 . . . . -178.4(2) ?
    N7 N8 C8 N5 . . . . 0.0(2) ?
    N7 N8 C8 C6 . . . . 178.67(19) ?
    C5 C6 C8 N5 . . . . 176.9(2) ?
    C7 C6 C8 N5 . . . . -1.9(3) ?
    C5 C6 C8 N8 . . . . -1.6(3) ?
    C7 C6 C8 N8 . . . . 179.6(2) ?
loop_
    _geom_hbond_atom_site_label_D
    _geom_hbond_atom_site_label_H
    _geom_hbond_atom_site_label_A
    _geom_hbond_site_symmetry_A
    _geom_hbond_distance_DH
    _geom_hbond_distance_HA
    _geom_hbond_distance_DA
    _geom_hbond_angle_DHA
    O7 H7B O6 . 0.57(6) 2.31(6) 2.852(3) 162(8)
    O5 H5A O5 2_666 0.57(6) 2.41(5) 2.910(6) 148(9)
    O6 H6B O7 2_665 0.61(5) 2.21(5) 2.814(3) 171(6)
    O4 H4A O1 1_455 0.67(4) 2.38(4) 3.035(3) 167(5)
    O3 H3A O7 2_666 0.84(4) 1.91(4) 2.747(3) 171(3)
    O3 H3B O6 2_566 0.82(3) 1.98(3) 2.794(3) 176(3)
    O2 H2B N1 2_576 0.75(3) 2.06(3) 2.800(3) 173(3)
    O1 H1B N6 1_556 0.85(4) 1.89(4) 2.730(3) 176(3)
    O5 H5B N8 1_546 0.75(4) 2.07(4) 2.810(3) 168(4)
    O7 H7A N5 2_665 0.73(4) 2.10(4) 2.828(3) 173(4)
    O4 H4B N3 2_566 0.88(4) 1.80(4) 2.681(3) 175(3)
    O6 H6A N4 . 0.82(3) 2.07(4) 2.886(3) 176(3)
    O1 H1A N7 2_675 0.78(3) 1.99(3) 2.771(3) 175(3)
