# Supplementary material for: Penta­aqua­[5,5′-(m-phenylene)ditetra­zolato-κN 2]manganese(II) dihydrate
Source: Acta Crystallogr Sect E Struct Rep Online. 2008 Sep 13;64(Pt 10):m1255. doi: 10.1107/S1600536808028316 (PMC2959465; doi:10.1107/S1600536808028316)
Supplement: Supplementary file 2 [file e-64-m1255-Isup2.hkl]

# 
# h,k,l, Fc-squared, Fo-squared, sigma(Fo-squared) and status flag 
# 
data_I
_shelx_title 'QQ P-1' 
_shelx_refln_list_code          4 
_shelx_F_calc_maximum      156.66 
_exptl_crystal_F_000       406.00 
_reflns_d_resolution_high  0.7553 
 
loop_ 
 _symmetry_equiv_pos_as_xyz 
 'x, y, z' 
 '-x, -y, -z' 
 
_cell_length_a     6.5932 
_cell_length_b    10.0711 
_cell_length_c    12.9857 
_cell_angle_alpha  68.296 
_cell_angle_beta   77.213 
_cell_angle_gamma  77.280 
 
_shelx_F_squared_multiplier     1.000 
 
loop_ 
 _refln_index_h 
 _refln_index_k 
 _refln_index_l 
 _refln_F_squared_calc 
 _refln_F_squared_meas 
 _refln_F_squared_sigma 
 _refln_observed_status 
   1   0   0     1469.09     1511.18     30.20 o 
   2   0   0    14450.15    15703.38    154.97 o 
   3   0   0      283.59      276.21      7.53 o 
   4   0   0      789.17      762.94     19.18 o 
   5   0   0       87.24      100.43      6.13 o 
  -7   1   0        1.09       -2.18      3.42 o 
  -6   1   0       60.88       64.66      5.73 o 
  -5   1   0      458.06      489.37     13.58 o 
  -4   1   0       46.42       53.61      2.67 o 
  -3   1   0      987.56     1002.23     12.92 o 
  -2   1   0     3013.85     3395.97     36.18 o 
  -1   1   0     3084.48     3031.73     36.89 o 
   0   1   0      703.41      818.13      8.78 o 
   1   1   0       47.50       44.99      1.17 o 
   2   1   0      165.36      159.01      4.91 o 
   3   1   0     1974.71     1930.22     71.06 o 
   4   1   0        4.81        4.06      2.84 o 
   5   1   0        4.01        3.24      2.81 o 
   6   1   0        2.73        2.13      3.35 o 
  -8   2   0       40.98       52.79      7.11 o 
  -7   2   0       91.46      101.79      8.70 o 
  -6   2   0       49.89       50.05      6.46 o 
  -5   2   0        0.08       -1.37      2.99 o 
  -4   2   0     1580.48     1591.63     24.96 o 
  -3   2   0     2215.12     2130.85     29.91 o 
  -2   2   0       17.15       10.11      1.72 o 
  -1   2   0      603.75      583.37      9.89 o 
   0   2   0      241.88      242.53      3.67 o 
   1   2   0     6343.34     6276.48     49.16 o 
   2   2   0      911.00      872.18      8.76 o 
   3   2   0      100.58      118.73      2.34 o 
   4   2   0       80.07       88.08      5.10 o 
   5   2   0        1.06        4.66      3.28 o 
   6   2   0      205.05      182.52     14.29 o 
   7   2   0       71.69       69.72     11.23 o 
  -7   3   0       37.06       33.11      7.00 o 
  -6   3   0      101.81      110.00      9.75 o 
  -5   3   0      147.80      153.18     10.31 o 
  -4   3   0      411.97      383.75     10.77 o 
  -3   3   0        3.61        6.37      2.41 o 
  -2   3   0      327.53      316.93      5.89 o 
  -1   3   0     2036.04     2039.66     22.94 o 
   0   3   0      858.78      860.33      9.68 o 
   1   3   0      118.65      132.26      2.66 o 
   2   3   0       63.18       55.65      1.69 o 
   3   3   0      956.88      958.85     11.31 o 
   4   3   0      136.02      138.96      4.00 o 
   5   3   0        1.56        0.31      3.07 o 
   6   3   0        0.18        0.41      4.63 o 
   7   3   0        0.45       -3.26      5.52 o 
  -7   4   0        1.14        1.72      5.92 o 
  -6   4   0        1.30        4.98      5.22 o 
  -5   4   0      404.90      438.24     19.14 o 
  -4   4   0      143.72      124.70     10.31 o 
  -3   4   0      104.55      117.92      6.16 o 
  -2   4   0     1355.43     1341.58     15.14 o 
  -1   4   0     3045.35     3077.36     28.88 o 
   0   4   0       33.17       36.63      1.84 o 
   1   4   0      286.83      323.64      4.42 o 
   2   4   0      180.39      158.25      2.96 o 
   3   4   0      628.30      608.36      8.07 o 
   4   4   0      403.47      368.69     10.92 o 
   5   4   0      118.10       99.26      5.83 o 
   6   4   0      204.65      193.15      7.91 o 
   7   4   0        4.28       10.38      3.88 o 
   8   4   0        5.09        1.08      9.21 o 
  -7   5   0       34.50       25.31      8.75 o 
  -6   5   0        8.33        5.28      5.63 o 
  -5   5   0      196.54      164.97     13.43 o 
  -4   5   0      249.25      268.13     15.45 o 
  -3   5   0      146.57      141.23      4.53 o 
  -2   5   0      218.11      220.68      5.54 o 
  -1   5   0      677.88      640.96     10.56 o 
   0   5   0      863.33      860.83      8.68 o 
   1   5   0      170.23      140.05      3.41 o 
   2   5   0       21.24       20.23      1.64 o 
   3   5   0       82.26       83.36      4.80 o 
   4   5   0       41.72       39.37      4.71 o 
   5   5   0      210.60      202.51      9.10 o 
   6   5   0       57.69       51.13      5.79 o 
   7   5   0       22.32       17.47      4.15 o 
   8   5   0        3.50        6.16      3.96 o 
  -6   6   0       33.39       28.27      8.51 o 
  -5   6   0       22.87       21.75      7.78 o 
  -4   6   0      165.02      178.99     14.62 o 
  -3   6   0        0.30        0.04      2.60 o 
  -2   6   0      778.60      864.26     13.07 o 
  -1   6   0        1.27        1.50      1.52 o 
   0   6   0        7.69        7.67      1.61 o 
   1   6   0       46.01       44.14      2.66 o 
   2   6   0      655.99      642.02     10.83 o 
   3   6   0       36.12       44.31      2.79 o 
   4   6   0        4.04        3.68      3.61 o 
   5   6   0      127.72      103.43      7.58 o 
   6   6   0       39.99       40.08      5.46 o 
   7   6   0        0.78       -3.54      3.54 o 
  -6   7   0        2.43       -2.99      7.08 o 
  -5   7   0       18.70       17.85      8.37 o 
  -4   7   0       24.67       24.09      8.26 o 
  -3   7   0      393.11      357.09     11.01 o 
  -2   7   0       81.39       99.09      4.76 o 
  -1   7   0       30.80       30.34      3.21 o 
   0   7   0        0.14       -0.66      1.84 o 
   1   7   0     1273.02     1243.94     15.48 o 
   2   7   0      239.12      229.19      6.83 o 
   3   7   0       35.74       38.44      3.57 o 
   4   7   0       87.78       89.25      7.63 o 
   5   7   0        5.08        2.44      4.00 o 
   6   7   0      320.61      313.70     13.28 o 
   7   7   0      233.00      231.01     14.38 o 
  -5   8   0       52.86       47.35     11.87 o 
  -4   8   0        6.53       11.31      7.89 o 
  -3   8   0       10.81       10.11      5.03 o 
  -2   8   0        2.58        4.80      4.63 o 
  -1   8   0        3.84        4.82      5.06 o 
   0   8   0        5.73       -0.50      6.19 o 
   1   8   0      334.96      311.86      9.95 o 
   2   8   0      531.93      538.81     12.82 o 
   3   8   0        8.26       10.06      3.04 o 
   4   8   0      946.09      919.72     24.80 o 
   5   8   0      552.73      524.56     18.53 o 
   6   8   0       37.74       33.05      6.29 o 
   7   8   0      116.73      124.08     12.38 o 
  -4   9   0       18.30       24.79     10.53 o 
  -3   9   0        0.21       -0.06      4.48 o 
  -2   9   0      194.04      202.47     12.63 o 
  -1   9   0      121.54      133.88     11.36 o 
   0   9   0      292.55      291.74     11.23 o 
   1   9   0        0.06        7.64      4.18 o 
   2   9   0      886.70      870.75     18.00 o 
   3   9   0      405.29      413.78     11.29 o 
   4   9   0        0.67       -1.53      6.34 o 
   5   9   0       28.60       33.09      7.26 o 
   6   9   0        0.18       -3.88      5.44 o 
  -3  10   0       69.90       84.13      8.83 o 
  -2  10   0       11.64        9.40      5.46 o 
  -1  10   0       13.62        5.52      5.95 o 
   0  10   0      126.79      134.58      8.86 o 
   1  10   0      698.78      694.07     25.20 o 
   2  10   0       71.78       80.69      7.59 o 
   3  10   0       27.50       31.64      4.79 o 
   4  10   0       86.45       90.58     21.48 o 
   5  10   0      103.27       92.26     13.33 o 
   6  10   0       26.25       21.24      9.02 o 
  -2  11   0       64.00       82.59     10.18 o 
  -1  11   0       85.61      104.67     11.55 o 
   0  11   0       67.94       86.86     14.82 o 
   1  11   0       72.70       62.86      9.58 o 
   2  11   0        5.59        6.27      5.65 o 
   3  11   0       90.59       92.47      8.19 o 
   4  11   0      198.23      204.14     19.52 o 
   5  11   0       34.29       43.21     11.90 o 
   0  12   0       25.64       39.64      9.48 o 
   1  12   0       14.43       11.98      6.51 o 
   2  12   0      212.49      228.26     15.26 o 
   3  12   0      175.24      204.35     13.54 o 
  -2 -12   1       11.45       13.33      6.51 o 
  -1 -12   1        6.52        6.54      6.76 o 
  -4 -11   1       56.54       64.91     13.68 o 
  -3 -11   1       47.57       56.96     13.31 o 
  -2 -11   1        0.61        2.02      4.87 o 
  -1 -11   1      271.56      295.32     17.47 o 
   0 -11   1      390.26      418.51     15.18 o 
   1 -11   1        7.12        1.88      6.46 o 
   2 -11   1       48.96       46.36      9.29 o 
  -5 -10   1        6.37        2.48      7.67 o 
  -4 -10   1        2.69        3.79      6.25 o 
  -3 -10   1        1.89       -0.68      3.32 o 
  -2 -10   1       29.26       25.10      5.76 o 
  -1 -10   1      229.51      216.09     14.32 o 
   0 -10   1       46.61       41.62      6.05 o 
   1 -10   1       16.31       12.36      6.62 o 
   2 -10   1       53.14       45.66      8.29 o 
   3 -10   1      110.04      103.27      9.91 o 
  -6  -9   1        5.99        6.14      7.00 o 
  -5  -9   1        3.30        1.91      7.71 o 
  -4  -9   1      422.04      450.49     23.65 o 
  -3  -9   1      187.54      192.02      8.06 o 
  -2  -9   1        2.61        5.48      3.66 o 
  -1  -9   1       13.33       22.38     10.01 o 
   0  -9   1       53.95       61.67     10.54 o 
   1  -9   1      682.63      709.68     24.85 o 
   2  -9   1      210.44      199.37     12.63 o 
   3  -9   1       28.46       18.41      6.38 o 
   4  -9   1       11.66        9.48      9.48 o 
  -6  -8   1      125.16      110.29     12.20 o 
  -5  -8   1       68.77       72.30      8.39 o 
  -4  -8   1       14.28       11.04      5.25 o 
  -3  -8   1       85.75       68.18      4.91 o 
  -2  -8   1        1.36        2.08      2.96 o 
  -1  -8   1      744.95      755.57     28.56 o 
   0  -8   1     1390.55     1409.83     22.52 o 
   1  -8   1       11.57       11.20      5.25 o 
   2  -8   1      852.67      805.40     28.75 o 
   3  -8   1      191.19      198.63      9.56 o 
   4  -8   1        7.36        6.62      7.27 o 
   5  -8   1        9.97       12.87      8.35 o 
  -7  -7   1        7.55        8.13      5.87 o 
  -6  -7   1       17.83       12.09      4.89 o 
  -5  -7   1      513.58      512.23     17.40 o 
  -4  -7   1       45.26       52.25      8.44 o 
  -3  -7   1     1487.06     1473.90     22.15 o 
  -2  -7   1     2159.29     2087.72     29.81 o 
  -1  -7   1       15.01       18.46      3.12 o 
   0  -7   1      251.99      282.90      6.97 o 
   1  -7   1       11.44        9.02      2.69 o 
   2  -7   1      257.39      260.04      7.95 o 
   3  -7   1      203.68      207.12     11.25 o 
   4  -7   1        3.65       -2.80      5.87 o 
   5  -7   1        0.19       -2.26      6.81 o 
   6  -7   1        3.19        9.80      8.21 o 
  -7  -6   1       84.26       86.56      7.62 o 
  -6  -6   1       20.97       20.73      4.94 o 
  -5  -6   1      741.20      739.29     20.26 o 
  -4  -6   1       75.77       82.78      7.09 o 
  -3  -6   1       47.52       42.06      3.12 o 
  -2  -6   1        7.01        9.29      2.28 o 
  -1  -6   1      610.60      593.33     16.49 o 
   0  -6   1       34.51       40.53      2.57 o 
   1  -6   1      167.78      166.64      5.64 o 
   2  -6   1      193.82      201.88      5.94 o 
   3  -6   1       80.60       79.63      4.92 o 
   4  -6   1        7.28       12.89      6.54 o 
   5  -6   1       74.72       78.29     11.36 o 
   6  -6   1       47.44       34.97      9.45 o 
  -8  -5   1        6.25        0.51      3.98 o 
  -7  -5   1      124.92      112.59      7.42 o 
  -6  -5   1      193.08      172.73     14.52 o 
  -5  -5   1       17.33       14.06      4.13 o 
  -4  -5   1      123.42      113.73      7.22 o 
  -3  -5   1        7.53        6.41      2.59 o 
  -2  -5   1      723.97      694.50      8.47 o 
  -1  -5   1       54.24       37.51      2.38 o 
   0  -5   1       93.62       93.83      2.99 o 
   1  -5   1       60.30       55.57      3.93 o 
   2  -5   1        8.35        8.72      2.46 o 
   3  -5   1        2.96        1.18      1.99 o 
   4  -5   1      334.57      374.90     19.19 o 
   5  -5   1       45.54       38.17      8.08 o 
   6  -5   1       56.29       61.24     10.10 o 
   7  -5   1        2.09        6.46      6.68 o 
  -7  -4   1        5.23       12.08      3.51 o 
  -6  -4   1       49.84       44.94      4.62 o 
  -5  -4   1        6.06        7.56      3.16 o 
  -4  -4   1        3.54        9.24      3.10 o 
  -3  -4   1      168.41      156.01      3.72 o 
  -2  -4   1     1944.74     1892.67     17.18 o 
  -1  -4   1      224.11      241.10      4.28 o 
   0  -4   1      678.01      626.09      8.20 o 
   1  -4   1     1520.81     1461.61     16.07 o 
   2  -4   1      387.20      392.18      7.57 o 
   3  -4   1       42.01       43.03      2.77 o 
   4  -4   1       49.34       40.97      7.16 o 
   5  -4   1      257.18      249.72     14.81 o 
   6  -4   1      155.49      154.07     12.46 o 
   7  -4   1       21.58       20.16      7.65 o 
  -7  -3   1       67.28       53.81     10.90 o 
  -6  -3   1       87.34       92.41      5.38 o 
  -5  -3   1       98.66      104.77      5.66 o 
  -4  -3   1        4.44        6.47      1.71 o 
  -3  -3   1      168.01      157.21      7.07 o 
  -2  -3   1      179.69      183.06      3.61 o 
  -1  -3   1      211.71      210.30      3.74 o 
   0  -3   1       98.10      122.27      3.39 o 
   1  -3   1     2461.21     2572.55     28.33 o 
   2  -3   1        3.10        6.14      1.74 o 
   3  -3   1      598.61      617.11     13.26 o 
   4  -3   1      241.02      250.91      9.10 o 
   5  -3   1       84.59       76.59      8.02 o 
   6  -3   1        1.47        2.77      4.44 o 
   7  -3   1       60.78       45.82      8.13 o 
  -6  -2   1      379.95      392.85     21.21 o 
  -5  -2   1        0.48       -1.01      1.28 o 
  -4  -2   1       79.99       74.54      2.85 o 
  -3  -2   1      441.22      487.10      6.36 o 
  -2  -2   1     2198.07     2045.39     16.80 o 
  -1  -2   1      185.28      219.90      3.84 o 
   0  -2   1      307.99      303.42      4.80 o 
   1  -2   1       96.53      114.33      4.16 o 
   2  -2   1     1164.09     1104.76     17.20 o 
   3  -2   1     1693.00     1743.86     36.81 o 
   4  -2   1        7.08        6.09      2.47 o 
   5  -2   1       19.63       31.31      5.20 o 
   6  -2   1        6.62        3.23      4.12 o 
   7  -2   1      116.13      154.90     10.93 o 
   8  -2   1       69.27       71.45      8.40 o 
  -6  -1   1        5.75       14.27      6.16 o 
  -5  -1   1      135.03      145.04      7.13 o 
  -4  -1   1      196.49      209.20      7.25 o 
  -3  -1   1      101.89       96.26      2.53 o 
  -2  -1   1      840.73      953.03      9.57 o 
  -1  -1   1      225.19      231.82      3.56 o 
   0  -1   1      467.35      380.32      4.60 o 
   1  -1   1     5765.26     5739.01     82.47 o 
   2  -1   1        5.64        2.15      1.42 o 
   3  -1   1      266.87      264.85      6.92 o 
   4  -1   1      199.57      189.48      6.28 o 
   5  -1   1      190.05      176.67      6.79 o 
   6  -1   1      197.89      211.46     10.18 o 
   7  -1   1       23.88       26.71      5.06 o 
   8  -1   1       31.15       43.18      5.92 o 
  -5   0   1      433.78      448.35     13.11 o 
  -4   0   1       25.83       17.32      3.01 o 
  -3   0   1      299.23      310.24      6.21 o 
  -2   0   1      747.94      798.34      8.55 o 
  -1   0   1     1803.92     1889.11     18.26 o 
   0   0   1     1933.17     1867.79     27.56 o 
   1   0   1      259.77      279.47      6.32 o 
   2   0   1    12595.50    13957.62    156.78 o 
   3   0   1     3712.16     3791.90     35.53 o 
   4   0   1    11220.95    11932.40    117.40 o 
   5   0   1       19.26       17.81      1.92 o 
   6   0   1      346.23      349.67     11.36 o 
   7   0   1      122.73      121.71      6.73 o 
  -7   1   1       70.29       81.06      6.46 o 
  -6   1   1        9.34        8.43      3.23 o 
  -5   1   1       92.77       89.49      4.88 o 
  -4   1   1      126.49      127.92      3.97 o 
  -3   1   1      120.01       96.48      3.02 o 
  -2   1   1      586.31      585.68      7.98 o 
  -1   1   1     1185.01     1176.58     12.28 o 
   0   1   1     1130.26     1198.97     12.03 o 
   1   1   1     1227.76     1116.76     17.06 o 
   2   1   1    24541.32    26516.84    260.71 o 
   3   1   1     1795.40     1807.78     68.08 o 
   4   1   1     2737.80     3000.71     50.14 o 
   5   1   1       62.91       73.60      6.65 o 
   6   1   1       49.58       64.28      5.86 o 
  -8   2   1       38.06       43.23      6.54 o 
  -7   2   1       16.28        6.62      4.74 o 
  -6   2   1        6.02        5.84      4.12 o 
  -5   2   1       47.56       53.87      5.65 o 
  -4   2   1      753.27      778.48     18.09 o 
  -3   2   1      949.94      998.46     13.78 o 
  -2   2   1      242.66      243.20      5.05 o 
  -1   2   1     1514.23     1527.07     16.05 o 
   0   2   1     8559.05     8401.64     60.58 o 
   1   2   1      888.32      849.82     26.57 o 
   2   2   1      187.93      146.13      2.96 o 
   3   2   1        9.62       14.04      1.19 o 
   4   2   1      395.53      383.61      5.74 o 
   5   2   1      492.69      500.80      8.77 o 
   6   2   1       22.04       29.67      7.56 o 
   7   2   1        2.99       -3.12      5.52 o 
  -7   3   1       49.85       60.28      8.00 o 
  -6   3   1       78.23       78.12      8.59 o 
  -5   3   1      227.12      235.64     12.44 o 
  -4   3   1       57.14       70.82      5.08 o 
  -3   3   1        4.64        7.00      2.27 o 
  -2   3   1     1791.43     1861.88     20.53 o 
  -1   3   1    13043.51    13067.91    112.36 o 
   0   3   1      133.46      134.50      2.71 o 
   1   3   1      819.87      768.82      7.00 o 
   2   3   1      507.08      475.49      5.91 o 
   3   3   1     3439.82     3472.10     32.79 o 
   4   3   1      269.34      273.01      5.52 o 
   5   3   1       25.90       30.64      2.49 o 
   6   3   1        7.24        9.96      7.35 o 
   7   3   1       35.88       40.95      9.61 o 
  -7   4   1       66.69       60.19      9.21 o 
  -6   4   1      140.10      147.93     11.95 o 
  -5   4   1      208.80      227.08     13.89 o 
  -4   4   1      660.13      672.13     23.53 o 
  -3   4   1      362.40      378.14     10.57 o 
  -2   4   1      293.54      243.65      5.07 o 
  -1   4   1     2809.99     2956.79     25.57 o 
   0   4   1       33.67       27.88      1.64 o 
   1   4   1      130.53      132.30      2.44 o 
   2   4   1     1480.18     1448.51     16.36 o 
   3   4   1     1158.73     1152.27     14.19 o 
   4   4   1        2.07        1.22      2.21 o 
   5   4   1      149.62      152.58      6.88 o 
   6   4   1       86.37       73.39      5.16 o 
   7   4   1       36.53       29.26      4.62 o 
   8   4   1        3.50       -7.05      7.05 o 
  -7   5   1        0.45        0.89      6.78 o 
  -6   5   1       71.69       57.53      9.69 o 
  -5   5   1      206.33      201.18     14.35 o 
  -4   5   1       59.37       50.23      8.13 o 
  -3   5   1      245.32      263.76      5.35 o 
  -2   5   1      235.10      259.69      5.82 o 
  -1   5   1     1317.27     1377.35     15.63 o 
   0   5   1     2178.25     2281.40     19.78 o 
   1   5   1     1416.42     1337.91     12.09 o 
   2   5   1        0.36       -1.32      1.32 o 
   3   5   1      618.03      572.23     14.68 o 
   4   5   1      106.96       97.38      6.16 o 
   5   5   1      162.82      155.25      7.77 o 
   6   5   1       50.04       42.18      4.92 o 
   7   5   1        9.21        8.12      7.12 o 
   8   5   1       23.58       27.78      4.95 o 
  -6   6   1       37.71       22.96      8.91 o 
  -5   6   1      166.47      182.28     14.62 o 
  -4   6   1        3.90        1.70      5.20 o 
  -3   6   1      394.47      377.15     11.13 o 
  -2   6   1      222.42      215.00      7.35 o 
  -1   6   1       79.12       73.67      3.58 o 
   0   6   1      875.68      960.96      9.20 o 
   1   6   1      332.61      344.97      5.50 o 
   2   6   1     1905.14     1903.02     22.42 o 
   3   6   1        1.98        3.20      1.71 o 
   4   6   1        1.67        8.44      3.65 o 
   5   6   1       31.52       31.45      4.98 o 
   6   6   1       40.18       37.65      5.41 o 
   7   6   1        1.29        0.10      3.93 o 
   8   6   1       13.23       14.40      5.36 o 
  -6   7   1        2.32        3.72      7.65 o 
  -5   7   1        3.06        0.81      6.54 o 
  -4   7   1      158.83      152.51     14.89 o 
  -3   7   1      218.47      207.83      8.29 o 
  -2   7   1      117.73      117.05      4.94 o 
  -1   7   1       46.93       45.62      5.62 o 
   0   7   1      164.58      184.30      4.83 o 
   1   7   1      475.78      490.66     10.33 o 
   2   7   1      226.38      208.89     11.16 o 
   3   7   1      192.37      189.12      5.75 o 
   4   7   1      146.27      159.30      9.14 o 
   5   7   1      346.01      327.04     16.83 o 
   6   7   1        0.83        4.19      3.62 o 
   7   7   1        0.07        2.72      4.93 o 
  -5   8   1       67.89       71.02     13.41 o 
  -4   8   1        3.57       -6.00      6.00 o 
  -3   8   1        5.99        2.03      3.60 o 
  -2   8   1      132.08      127.56      7.81 o 
  -1   8   1      382.46      385.39     14.47 o 
   0   8   1       30.81       27.02      4.03 o 
   1   8   1       48.48       51.05      3.73 o 
   2   8   1        3.01       -2.33      3.13 o 
   3   8   1       10.52       15.26      3.20 o 
   4   8   1       66.73       71.94     13.33 o 
   5   8   1       15.07       10.93      6.80 o 
   6   8   1       38.07       24.03      5.79 o 
   7   8   1        4.12        5.03      5.71 o 
  -4   9   1        4.37        9.58      8.13 o 
  -3   9   1       89.95      101.64     10.10 o 
  -2   9   1       44.58       46.95      7.35 o 
  -1   9   1        0.96        6.30      5.60 o 
   0   9   1       46.90       41.48      5.50 o 
   1   9   1       52.38       65.13      6.62 o 
   2   9   1        8.88       12.40      3.66 o 
   3   9   1       95.39       98.89      5.95 o 
   4   9   1      435.72      394.14     16.11 o 
   5   9   1       34.75       37.18     13.33 o 
   6   9   1      353.59      314.19     19.28 o 
  -4  10   1       68.23       34.89     11.85 o 
  -3  10   1        2.03        0.40      4.90 o 
  -2  10   1        6.47       -4.71      4.71 o 
  -1  10   1        6.17        6.08      6.00 o 
   0  10   1      498.10      533.27     15.91 o 
   1  10   1      240.33      226.56     14.73 o 
   2  10   1        2.15       -1.17      3.86 o 
   3  10   1       10.42        6.79      3.73 o 
   4  10   1      300.37      291.81     15.16 o 
   5  10   1      399.59      397.25     17.95 o 
   6  10   1        0.30       -6.19      6.19 o 
  -2  11   1        0.57       -4.63      5.22 o 
  -1  11   1        0.73        0.78      5.38 o 
   0  11   1      240.36      263.18     14.97 o 
   1  11   1       41.67       39.17      8.40 o 
   2  11   1      118.65      102.46     10.34 o 
   3  11   1      209.06      217.67     13.39 o 
   4  11   1       66.10       73.46     10.12 o 
   5  11   1        0.04       -0.27      7.40 o 
  -1  12   1        0.21        0.97      6.49 o 
   0  12   1       86.78      108.21     16.78 o 
   1  12   1       75.95       85.42     11.39 o 
   2  12   1       20.42       24.58      7.24 o 
   3  12   1       29.34       24.98      7.19 o 
  -3 -11   2       27.73       24.55      6.60 o 
  -2 -11   2       20.44       16.18      6.38 o 
  -1 -11   2       66.11       78.18     10.55 o 
   0 -11   2       57.82       70.46      7.91 o 
   1 -11   2       26.29       15.26      7.35 o 
  -5 -10   2        0.05       -6.92      6.92 o 
  -4 -10   2      139.91      150.76     17.28 o 
  -3 -10   2       83.81      101.81      7.10 o 
  -2 -10   2        1.51       -1.50      3.90 o 
  -1 -10   2        4.71       -1.67      4.66 o 
   0 -10   2       35.19       30.60      5.80 o 
   1 -10   2       47.49       61.73      9.83 o 
   2 -10   2       38.33       48.13      8.78 o 
   3 -10   2       36.55       24.77      7.32 o 
  -6  -9   2        0.08       -1.86      6.76 o 
  -5  -9   2      206.81      241.56     18.52 o 
  -4  -9   2      196.30      201.64     13.30 o 
  -3  -9   2       50.91       37.16      4.61 o 
  -2  -9   2        1.11        0.44      3.07 o 
  -1  -9   2        0.43       -3.49      4.03 o 
   0  -9   2      343.65      358.52     12.92 o 
   1  -9   2      189.23      187.99     13.22 o 
   2  -9   2        2.37        0.46      5.33 o 
   3  -9   2        0.96        0.05      4.95 o 
   4  -9   2       22.79       25.55      8.74 o 
  -6  -8   2       34.29       52.95     10.12 o 
  -5  -8   2       28.11       16.82      6.22 o 
  -4  -8   2       34.25       31.58      6.85 o 
  -3  -8   2       71.99       74.02      5.64 o 
  -2  -8   2      688.47      728.38     15.90 o 
  -1  -8   2      318.21      323.87     12.69 o 
   0  -8   2        5.94        6.85     11.80 o 
   1  -8   2        0.75       -3.58      4.60 o 
   2  -8   2       11.59       10.04      5.44 o 
   3  -8   2      404.34      388.82     13.27 o 
   4  -8   2      299.12      281.31     12.38 o 
   5  -8   2       21.85       15.16      9.45 o 
  -7  -7   2       18.01       10.61      6.22 o 
  -6  -7   2        1.66       -1.42      3.97 o 
  -5  -7   2       22.55       24.88      6.57 o 
  -4  -7   2      261.11      268.97     12.97 o 
  -3  -7   2        1.26       -2.06      2.81 o 
  -2  -7   2       88.46       85.28      6.24 o 
  -1  -7   2      841.76      825.02     19.64 o 
   0  -7   2       35.58       33.04      3.71 o 
   1  -7   2     1250.97     1253.81     20.39 o 
   2  -7   2     1450.78     1481.58     48.12 o 
   3  -7   2        2.37        4.53      3.74 o 
   4  -7   2      249.02      231.34     13.41 o 
   5  -7   2       19.81        6.33      7.62 o 
   6  -7   2        1.46        2.10      8.18 o 
  -7  -6   2        4.04       -4.04      4.85 o 
  -6  -6   2      153.88      163.93      9.99 o 
  -5  -6   2      434.51      419.41     15.38 o 
  -4  -6   2      107.84      110.11      8.22 o 
  -3  -6   2      356.42      350.12      7.19 o 
  -2  -6   2      156.41      159.22      5.73 o 
  -1  -6   2     3093.74     3067.39     30.92 o 
   0  -6   2      899.65      878.22     11.39 o 
   1  -6   2       20.88       18.57      2.70 o 
   2  -6   2      337.26      341.25      9.93 o 
   3  -6   2        5.34       10.39      4.28 o 
   4  -6   2        7.75        3.80      6.11 o 
   5  -6   2      132.49      146.88     14.89 o 
   6  -6   2        0.04       -2.18      6.65 o 
  -7  -5   2       61.71       45.29      7.70 o 
  -6  -5   2      174.68      176.29      9.61 o 
  -5  -5   2      247.58      248.03     10.92 o 
  -4  -5   2       44.78       47.76      5.74 o 
  -3  -5   2      983.27      991.42     26.68 o 
  -2  -5   2      186.12      195.01      4.44 o 
  -1  -5   2      167.58      173.07      4.37 o 
   0  -5   2      399.68      370.12      6.01 o 
   1  -5   2      708.37      717.64     10.32 o 
   2  -5   2      240.45      240.45      6.80 o 
   3  -5   2       15.14       19.17      2.77 o 
   4  -5   2       60.24       52.17      8.75 o 
   5  -5   2        7.16        8.53      5.87 o 
   6  -5   2        1.64        6.25      6.54 o 
   7  -5   2        0.53       -3.85      6.30 o 
  -7  -4   2      147.91      136.70      7.72 o 
  -6  -4   2       50.06       44.92      5.23 o 
  -5  -4   2      440.76      424.35     13.24 o 
  -4  -4   2      725.73      714.68     17.77 o 
  -3  -4   2      251.77      231.32      5.01 o 
  -2  -4   2       10.26        7.79      2.10 o 
  -1  -4   2       33.25       46.98      3.12 o 
   0  -4   2        2.61        1.52      1.32 o 
   1  -4   2     1564.52     1470.29     20.48 o 
   2  -4   2      787.89      732.50     11.48 o 
   3  -4   2       18.08       24.50      4.19 o 
   4  -4   2       70.00       73.41      8.91 o 
   5  -4   2      167.18      148.25     12.28 o 
   6  -4   2       95.16       76.13      9.88 o 
   7  -4   2        5.34       10.55      6.92 o 
  -7  -3   2      181.04      158.91     21.08 o 
  -6  -3   2      130.39      145.71      7.50 o 
  -5  -3   2       10.70       11.79      3.30 o 
  -4  -3   2      342.07      321.40      8.64 o 
  -3  -3   2        0.04        1.85      1.42 o 
  -2  -3   2     1492.40     1437.06     13.57 o 
  -1  -3   2      684.59      719.34      7.66 o 
   0  -3   2      193.87      203.59      4.22 o 
   1  -3   2     1052.10     1073.28     12.43 o 
   2  -3   2      593.06      560.89     10.13 o 
   3  -3   2       20.68       17.74      2.02 o 
   4  -3   2       34.40       43.53      5.94 o 
   5  -3   2      112.87       99.36      9.26 o 
   6  -3   2        4.98        4.90      4.98 o 
   7  -3   2       50.96       53.63      8.61 o 
  -6  -2   2      132.71      131.22      5.86 o 
  -5  -2   2      190.32      181.56      6.21 o 
  -4  -2   2       35.01       32.75      2.39 o 
  -3  -2   2     2939.31     2972.09     26.79 o 
  -2  -2   2     2305.90     2155.43     19.37 o 
  -1  -2   2      588.54      594.30      7.01 o 
   0  -2   2        0.15        0.70      1.47 o 
   1  -2   2       93.63       88.48      3.95 o 
   2  -2   2      293.05      283.10      6.03 o 
   3  -2   2      204.36      186.66      7.81 o 
   4  -2   2        5.91        6.56      2.67 o 
   5  -2   2       77.21       75.46      7.51 o 
   6  -2   2       85.11       85.85      8.21 o 
   7  -2   2       37.28       45.33      7.32 o 
   8  -2   2        0.01        3.74      5.52 o 
  -6  -1   2      120.98      101.65     11.66 o 
  -5  -1   2       23.43       23.08      2.51 o 
  -4  -1   2      284.50      278.36      5.46 o 
  -3  -1   2      732.79      732.03      7.89 o 
  -2  -1   2      677.20      697.71      7.95 o 
  -1  -1   2     1208.99     1214.72     13.30 o 
   0  -1   2     2714.13     2618.28     32.57 o 
   1  -1   2      438.50      465.05     11.79 o 
   2  -1   2     1510.02     1517.35     21.30 o 
   3  -1   2      269.83      284.34      8.62 o 
   4  -1   2      574.81      558.86     11.95 o 
   5  -1   2      851.29      883.18     17.22 o 
   6  -1   2       12.72       11.28      4.39 o 
   7  -1   2       76.74       78.02      7.56 o 
   8  -1   2        0.39        5.60      4.87 o 
  -5   0   2       19.62       20.72      1.90 o 
  -4   0   2       24.26       24.45      1.96 o 
  -3   0   2        1.20        0.45      1.00 o 
  -2   0   2      259.22      289.66      4.30 o 
  -1   0   2      717.80      740.26      7.17 o 
   0   0   2       45.14       20.83      2.10 o 
   1   0   2       74.51       66.40      3.69 o 
   2   0   2      372.18      425.68      7.86 o 
   3   0   2     1263.38     1301.67     19.02 o 
   4   0   2      139.32      118.71      3.95 o 
   5   0   2       36.87       39.43      4.57 o 
   6   0   2      124.37      126.45      7.70 o 
   7   0   2      236.66      257.47     11.04 o 
   8   0   2      281.02      264.39     11.20 o 
  -7   1   2       95.44      114.52      7.38 o 
  -6   1   2        4.72       -0.51      3.07 o 
  -5   1   2       59.43       48.68      3.86 o 
  -4   1   2      651.02      684.65      9.47 o 
  -3   1   2     1569.69     1573.09     16.77 o 
  -2   1   2      669.84      739.00      8.87 o 
  -1   1   2     3036.19     3040.40     35.03 o 
   0   1   2        3.41       13.69      2.23 o 
   1   1   2      783.34      768.99     18.66 o 
   2   1   2      617.17      604.52     11.20 o 
   3   1   2       10.32        9.71      1.24 o 
   4   1   2     1071.47     1212.73     15.14 o 
   5   1   2      222.18      227.90      8.40 o 
   6   1   2     3158.93     3231.60     43.90 o 
   7   1   2       22.81       19.44      3.72 o 
  -7   2   2        1.90        2.26      4.25 o 
  -6   2   2        6.60       13.81      4.39 o 
  -5   2   2       56.57       57.85      5.87 o 
  -4   2   2      429.93      443.85     10.81 o 
  -3   2   2       18.72       20.44      1.76 o 
  -2   2   2      235.52      238.26      4.50 o 
  -1   2   2       43.81       34.67      2.18 o 
   0   2   2     1958.95     1944.85     19.43 o 
   1   2   2     2658.40     2732.05     39.67 o 
   2   2   2       17.94       18.06      1.60 o 
   3   2   2     2881.49     3023.19     28.47 o 
   4   2   2     2027.63     2336.60     25.68 o 
   5   2   2       56.47       59.77      2.83 o 
   6   2   2      124.30      111.67      6.00 o 
   7   2   2       19.12       28.24      8.80 o 
  -7   3   2       20.17       18.68      5.98 o 
  -6   3   2      103.05      119.90      9.58 o 
  -5   3   2      149.11      168.60     10.69 o 
  -4   3   2       65.37       71.72      5.26 o 
  -3   3   2      589.33      577.92     24.17 o 
  -2   3   2     1694.24     1687.01     25.44 o 
  -1   3   2     1008.42     1010.16     10.77 o 
   0   3   2        1.84        1.37      0.86 o 
   1   3   2      790.98      791.89      7.62 o 
   2   3   2     7786.75     7814.28     67.86 o 
   3   3   2     7191.46     7146.12     71.10 o 
   4   3   2       63.74       69.71      2.60 o 
   5   3   2       67.13       64.17      3.73 o 
   6   3   2      161.43      174.78      6.89 o 
   7   3   2      274.04      265.19     19.06 o 
   8   3   2        5.28       -5.76      5.76 o 
  -7   4   2       33.40       28.37      7.32 o 
  -6   4   2        0.12       -0.65      4.68 o 
  -5   4   2      231.19      221.72     13.59 o 
  -4   4   2      134.90      141.90     10.53 o 
  -3   4   2      274.26      278.71      9.96 o 
  -2   4   2      380.72      405.53      6.51 o 
  -1   4   2     3708.08     3913.47     30.48 o 
   0   4   2     1669.01     1752.25     13.96 o 
   1   4   2      110.27      163.41      3.83 o 
   2   4   2      969.10      927.64     13.28 o 
   3   4   2        1.92       -1.12      1.12 o 
   4   4   2      106.25      102.55      4.97 o 
   5   4   2      225.66      222.89      9.41 o 
   6   4   2      234.11      223.39     19.57 o 
   7   4   2        5.33        2.76      6.89 o 
   8   4   2        1.24       -3.15      7.43 o 
  -7   5   2        0.93       -5.63      5.63 o 
  -6   5   2       67.74       60.07      6.73 o 
  -5   5   2      447.83      413.80     20.19 o 
  -4   5   2      265.65      269.56     15.45 o 
  -3   5   2       84.88      104.76      6.00 o 
  -2   5   2     1676.46     1762.49     19.02 o 
  -1   5   2      552.22      448.02      7.32 o 
   0   5   2        2.45        0.80      0.98 o 
   1   5   2     2220.95     2370.21     20.48 o 
   2   5   2        8.63       19.07      2.11 o 
   3   5   2     1083.70     1127.65     25.53 o 
   4   5   2      587.79      601.83     19.02 o 
   5   5   2      404.41      380.37     12.12 o 
   6   5   2       12.28       12.98      5.75 o 
   7   5   2       61.87       61.32     18.51 o 
   8   5   2        5.91        5.52      4.25 o 
  -6   6   2       42.66       31.10      6.13 o 
  -5   6   2        0.89       -1.00      5.63 o 
  -4   6   2       84.63       74.27     10.01 o 
  -3   6   2      188.00      195.26      6.66 o 
  -2   6   2      602.65      606.56      9.81 o 
  -1   6   2      428.84      430.50      8.41 o 
   0   6   2        0.20       -1.01      1.12 o 
   1   6   2     1430.46     1572.87     12.83 o 
   2   6   2     1249.07     1181.08     15.64 o 
   3   6   2      197.04      197.82      8.89 o 
   4   6   2       71.05       71.87      6.14 o 
   5   6   2      303.63      296.84     12.83 o 
   6   6   2      260.33      249.55     20.45 o 
   7   6   2        3.25        4.52      8.45 o 
   8   6   2        0.19       -1.00      4.55 o 
  -6   7   2        0.45       -2.09      7.71 o 
  -5   7   2      141.33      126.26     14.08 o 
  -4   7   2      131.72      106.12     12.95 o 
  -3   7   2       94.52      106.17     18.14 o 
  -2   7   2       84.97       90.25      4.42 o 
  -1   7   2      161.02      183.67      6.04 o 
   0   7   2      203.97      212.88      7.35 o 
   1   7   2      315.43      308.51      6.64 o 
   2   7   2      653.32      649.01     11.34 o 
   3   7   2        0.20       -0.90      1.88 o 
   4   7   2      364.16      353.17     13.27 o 
   5   7   2       78.31       79.66      7.22 o 
   6   7   2       24.66       23.40      4.91 o 
   7   7   2        6.57        1.72      4.14 o 
   8   7   2       34.33       34.05      7.21 o 
  -5   8   2        3.26       12.87      8.64 o 
  -4   8   2       22.26       21.29      8.59 o 
  -3   8   2        1.55       -2.27      5.64 o 
  -2   8   2      658.99      651.61     25.39 o 
  -1   8   2      362.94      381.00      9.21 o 
   0   8   2       12.26       12.68      3.40 o 
   1   8   2        0.45        1.45      2.29 o 
   2   8   2      322.51      334.46      8.51 o 
   3   8   2      256.38      255.70      8.10 o 
   4   8   2        0.58       -3.36      3.36 o 
   5   8   2        0.33       -4.98      4.98 o 
   6   8   2        1.04        4.53      4.20 o 
   7   8   2       34.15       30.18      7.54 o 
  -4   9   2       68.82       54.06     12.54 o 
  -3   9   2      192.88      189.58      9.12 o 
  -2   9   2        3.30        5.37      4.85 o 
  -1   9   2       18.08       14.08      6.00 o 
   0   9   2       25.01       27.32      5.44 o 
   1   9   2      476.14      462.23     13.47 o 
   2   9   2        2.01        0.05      3.90 o 
   3   9   2        7.11        4.03      2.96 o 
   4   9   2        0.63       -3.66      3.84 o 
   5   9   2       16.73       24.01     11.98 o 
   6   9   2        4.32        4.79      4.91 o 
   7   9   2       19.83       13.73      6.86 o 
  -4  10   2        5.78        4.33      9.18 o 
  -3  10   2       17.69       13.87      5.03 o 
  -2  10   2       19.37       20.16      6.19 o 
  -1  10   2       29.20       32.74      7.67 o 
   0  10   2      254.70      237.29     13.30 o 
   1  10   2       15.83       12.06      6.35 o 
   2  10   2       70.71       75.18     10.19 o 
   3  10   2        6.25        3.70      3.44 o 
   4  10   2      388.87      413.18     10.04 o 
   5  10   2       32.16       28.26      7.30 o 
   6  10   2       23.69       17.04      7.56 o 
  -3  11   2       52.05       45.95      7.46 o 
  -2  11   2       30.30       22.53      7.30 o 
  -1  11   2        0.37       -4.87      5.41 o 
   0  11   2        3.28        4.16      4.37 o 
   1  11   2        6.24       11.90      6.22 o 
   2  11   2        2.74       -0.11      4.50 o 
   3  11   2       53.33       58.39      9.64 o 
   4  11   2       43.99       45.69      4.65 o 
   5  11   2        1.15       -2.13      6.68 o 
  -1  12   2       13.94       16.37      7.48 o 
   0  12   2       78.73       68.29      8.28 o 
   1  12   2       29.57       27.89      8.05 o 
   2  12   2       95.50      109.03     11.44 o 
   3  12   2       14.74       11.15      6.78 o 
   4  12   2      162.50      186.91      9.96 o 
  -2 -11   3       24.88       34.43      8.21 o 
  -1 -11   3       94.34      109.51     12.20 o 
   0 -11   3        2.64       -1.39      9.31 o 
   1 -11   3        0.06       -4.87      6.81 o 
  -4 -10   3       98.43      105.31     15.80 o 
  -3 -10   3       89.35       94.62     13.07 o 
  -2 -10   3       26.58       25.68      5.95 o 
  -1 -10   3       59.11       47.25      8.67 o 
   0 -10   3      208.10      196.39     10.67 o 
   1 -10   3       12.29       17.09      7.54 o 
   2 -10   3        1.98        7.05      5.87 o 
  -5  -9   3      147.04      187.07     17.50 o 
  -4  -9   3       16.91       20.77      7.28 o 
  -3  -9   3        0.14       -2.71      3.14 o 
  -2  -9   3        9.43       11.46     10.19 o 
  -1  -9   3      424.59      434.01     15.97 o 
   0  -9   3       86.28       93.89      8.83 o 
   1  -9   3       46.80       54.11      8.80 o 
   2  -9   3        9.39        7.70      5.92 o 
   3  -9   3        4.13       10.50      6.11 o 
   4  -9   3       28.46       28.97      6.06 o 
  -6  -8   3       15.77       14.48      7.78 o 
  -5  -8   3       13.58        3.78      5.76 o 
  -4  -8   3       41.64       45.46      7.95 o 
  -3  -8   3      261.09      283.29      9.19 o 
  -2  -8   3      111.48      116.22      6.93 o 
  -1  -8   3        0.46        1.23      3.79 o 
   0  -8   3       25.27       33.66      5.27 o 
   1  -8   3        5.52        4.48      6.53 o 
   2  -8   3      666.77      660.01     22.77 o 
   3  -8   3      200.82      178.83     11.79 o 
   4  -8   3       34.22       35.20      9.84 o 
   5  -8   3        2.36       -0.70      7.67 o 
  -6  -7   3       50.36       30.96      8.51 o 
  -5  -7   3       97.53      101.89      9.48 o 
  -4  -7   3      351.81      370.15     17.36 o 
  -3  -7   3        6.61        9.50      3.24 o 
  -2  -7   3        4.17        4.90      3.33 o 
  -1  -7   3      345.85      347.25     12.72 o 
   0  -7   3      275.37      289.06     12.67 o 
   1  -7   3       14.74       11.65      3.39 o 
   2  -7   3       18.12       14.85      8.37 o 
   3  -7   3       95.35       92.44      7.21 o 
   4  -7   3        4.70        3.27      3.46 o 
   5  -7   3      193.75      206.67     18.74 o 
  -7  -6   3        7.13       -0.35      5.06 o 
  -6  -6   3      194.60      190.90     11.35 o 
  -5  -6   3      282.10      296.30     13.38 o 
  -4  -6   3        6.58        4.22      4.15 o 
  -3  -6   3        0.35       11.26      2.43 o 
  -2  -6   3      994.17     1008.45     17.82 o 
  -1  -6   3      848.52      832.75     12.60 o 
   0  -6   3       22.32       22.41      3.18 o 
   1  -6   3      470.06      463.87      9.98 o 
   2  -6   3       21.89       28.55      4.21 o 
   3  -6   3     1513.98     1433.76     45.91 o 
   4  -6   3      553.61      566.08     12.68 o 
   5  -6   3       66.96       43.96     10.42 o 
   6  -6   3      124.50      113.82     14.40 o 
  -7  -5   3       11.99        9.15      5.68 o 
  -6  -5   3      100.13      106.71      8.43 o 
  -5  -5   3       23.76       22.43      4.96 o 
  -4  -5   3      318.67      315.81     12.70 o 
  -3  -5   3      669.69      660.16     14.71 o 
  -2  -5   3      756.91      736.35     10.74 o 
  -1  -5   3      297.36      316.64      6.84 o 
   0  -5   3      897.55      864.55     11.70 o 
   1  -5   3     1923.26     1929.00     24.44 o 
   2  -5   3      121.24      112.20      5.11 o 
   3  -5   3       20.11       16.95      3.78 o 
   4  -5   3       19.84       27.54      7.51 o 
   5  -5   3      143.40      151.08     14.11 o 
   6  -5   3        2.11        9.69      6.95 o 
  -7  -4   3       16.63        7.63      4.31 o 
  -6  -4   3       49.18       43.29      5.58 o 
  -5  -4   3      350.84      347.73     12.65 o 
  -4  -4   3      183.36      185.22      9.13 o 
  -3  -4   3      639.36      640.65     11.75 o 
  -2  -4   3       69.37       69.89      2.82 o 
  -1  -4   3     1533.37     1563.93     17.52 o 
   0  -4   3     1405.10     1340.21     13.02 o 
   1  -4   3      358.69      327.50      6.65 o 
   2  -4   3       49.62       46.11      3.51 o 
   3  -4   3        0.74        0.15      2.35 o 
   4  -4   3       78.60       69.46      9.18 o 
   5  -4   3      112.43      124.78     11.85 o 
   6  -4   3       51.23       34.67      8.08 o 
   7  -4   3        0.27       -5.76      5.76 o 
  -7  -3   3       42.23       51.82      5.79 o 
  -6  -3   3      248.23      251.47     10.12 o 
  -5  -3   3      535.79      530.48     14.96 o 
  -4  -3   3        6.09       10.18      3.12 o 
  -3  -3   3     2695.83     2725.89     31.31 o 
  -2  -3   3     1763.13     1691.67     16.05 o 
  -1  -3   3       29.87       75.08      3.13 o 
   0  -3   3      107.66       88.86      3.46 o 
   1  -3   3      498.81      414.84     12.55 o 
   2  -3   3      252.79      235.29      6.68 o 
   3  -3   3       10.46       14.56      3.12 o 
   4  -3   3      290.56      269.30     11.45 o 
   5  -3   3       13.59        7.70      5.09 o 
   6  -3   3       44.01       36.07      7.51 o 
   7  -3   3       19.49       17.36      6.81 o 
  -6  -2   3       65.85       67.72      5.17 o 
  -5  -2   3      177.29      175.00      6.79 o 
  -4  -2   3      125.86      121.59      5.52 o 
  -3  -2   3      174.14      157.21      4.79 o 
  -2  -2   3     1164.75     1148.71     12.20 o 
  -1  -2   3     2077.57     2188.15     17.83 o 
   0  -2   3      450.47      467.36      8.03 o 
   1  -2   3     3086.67     2828.64     51.75 o 
   2  -2   3      151.87      155.65      4.88 o 
   3  -2   3       36.84       38.36      2.50 o 
   4  -2   3       75.36       74.02      6.72 o 
   5  -2   3       56.03       54.81      7.40 o 
   6  -2   3        3.84        6.95      5.25 o 
   7  -2   3       23.64       24.23      6.84 o 
   8  -2   3        0.02       -3.98      5.28 o 
  -6  -1   3      100.91      100.55      6.68 o 
  -5  -1   3      234.38      253.38      7.69 o 
  -4  -1   3      778.38      798.75     11.86 o 
  -3  -1   3        4.04        3.73      1.39 o 
  -2  -1   3      111.81      120.76      3.10 o 
  -1  -1   3      416.21      371.16      5.85 o 
   0  -1   3     7210.73     7037.57     81.93 o 
   1  -1   3       14.80       14.96      2.23 o 
   2  -1   3      285.61      287.67      5.52 o 
   3  -1   3      269.34      282.81      9.20 o 
   4  -1   3     1152.30     1194.10     24.13 o 
   5  -1   3        0.91        4.52      2.94 o 
   6  -1   3       26.45       32.65      5.98 o 
   7  -1   3        0.52       -2.40      4.31 o 
   8  -1   3       60.30       63.88      7.91 o 
  -6   0   3       79.46       91.15      6.65 o 
  -5   0   3       90.40       89.70      4.75 o 
  -4   0   3      224.02      248.33      6.46 o 
  -3   0   3      716.94      699.79      8.85 o 
  -2   0   3      120.12      137.89      3.16 o 
  -1   0   3      127.15      130.43      2.67 o 
   0   0   3      180.65      184.78      6.44 o 
   1   0   3      334.09      326.25     10.60 o 
   2   0   3      483.28      493.67      9.27 o 
   3   0   3       27.57       22.22      3.04 o 
   4   0   3       17.21       20.59      2.52 o 
   5   0   3       26.91       24.66      4.52 o 
   6   0   3       10.33        6.60      4.15 o 
   7   0   3      167.47      156.87      9.85 o 
   8   0   3        0.97       -2.93      4.20 o 
  -7   1   3        0.55       -1.75      3.26 o 
  -6   1   3       27.13       33.89      4.55 o 
  -5   1   3        8.91        4.87      3.18 o 
  -4   1   3     1410.93     1452.92     26.19 o 
  -3   1   3     1208.31     1143.86     14.62 o 
  -2   1   3      461.05      437.28      5.79 o 
  -1   1   3        0.41        0.49      0.92 o 
   0   1   3     2095.31     1895.82     74.50 o 
   1   1   3     3355.32     3356.20     50.10 o 
   2   1   3      900.41      963.24     14.21 o 
   3   1   3      474.25      521.57      9.83 o 
   4   1   3        5.84        3.70      1.60 o 
   5   1   3      241.13      250.91     15.82 o 
   6   1   3        5.82        3.39      3.55 o 
   7   1   3        0.10        0.81      3.53 o 
   8   1   3      126.21       95.65      7.30 o 
  -7   2   3       35.20       50.10      6.70 o 
  -6   2   3        6.66        3.77      4.09 o 
  -5   2   3       12.64       21.86      4.74 o 
  -4   2   3      228.99      225.27      7.74 o 
  -3   2   3      176.70      172.40      4.26 o 
  -2   2   3      279.66      266.06      5.48 o 
  -1   2   3      411.15      440.14      9.13 o 
   0   2   3       19.67       19.50      1.61 o 
   1   2   3     1803.89     2018.02     27.77 o 
   2   2   3       23.77       33.45      2.25 o 
   3   2   3      289.50      255.46      6.56 o 
   4   2   3      642.20      656.51     11.56 o 
   5   2   3       34.03       38.66      4.78 o 
   6   2   3        2.89        2.42      3.34 o 
   7   2   3      157.90      170.54      8.75 o 
  -7   3   3        8.02       22.64      6.38 o 
  -6   3   3        0.21        6.84      4.68 o 
  -5   3   3       23.98       24.17      5.22 o 
  -4   3   3        1.63        3.64      2.71 o 
  -3   3   3       71.59       61.56      4.49 o 
  -2   3   3     1620.47     1608.94     24.16 o 
  -1   3   3      456.45      534.97      6.85 o 
   0   3   3     1253.62     1372.39     14.97 o 
   1   3   3       91.54       92.07      2.72 o 
   2   3   3     1420.36     1362.83     17.80 o 
   3   3   3      854.44      869.47     13.06 o 
   4   3   3      129.11      134.81      3.74 o 
   5   3   3       83.35       91.16      4.51 o 
   6   3   3     1171.04     1218.05     29.64 o 
   7   3   3      135.74      151.30      7.28 o 
   8   3   3       44.52       28.37      9.48 o 
  -7   4   3        5.77        6.86      6.00 o 
  -6   4   3       49.27       51.69      8.05 o 
  -5   4   3      121.99      121.63     10.36 o 
  -4   4   3      120.67      124.53     10.20 o 
  -3   4   3      157.24      157.39      7.60 o 
  -2   4   3      202.49      211.88      4.19 o 
  -1   4   3     3704.07     3782.56     29.57 o 
   0   4   3     1142.88     1149.26      9.92 o 
   1   4   3       66.53       71.84      2.15 o 
   2   4   3      191.06      180.36      2.97 o 
   3   4   3      665.16      654.48      8.57 o 
   4   4   3      344.30      374.68      7.77 o 
   5   4   3      675.94      659.07     19.73 o 
   6   4   3        4.87        8.37      3.20 o 
   7   4   3       53.44       50.22      5.08 o 
   8   4   3        4.89        1.06      4.62 o 
  -7   5   3        0.11        1.00      5.84 o 
  -6   5   3        2.08       -4.36      4.90 o 
  -5   5   3      181.79      198.14     14.08 o 
  -4   5   3       42.19       44.73      5.88 o 
  -3   5   3      109.81      121.41      6.89 o 
  -2   5   3      373.60      379.89      9.79 o 
  -1   5   3     1771.46     1872.68     17.95 o 
   0   5   3     1590.09     1760.88     12.92 o 
   1   5   3     1844.77     2035.67     16.65 o 
   2   5   3     4986.57     5307.11    107.27 o 
   3   5   3       84.48      101.52      4.42 o 
   4   5   3        1.52       -3.72      3.72 o 
   5   5   3      307.64      292.02     10.75 o 
   6   5   3       56.13       55.41      5.45 o 
   7   5   3       87.55       88.09      6.95 o 
   8   5   3       44.59       50.37      6.30 o 
  -6   6   3       21.46       21.00      7.86 o 
  -5   6   3        1.33        6.03      6.08 o 
  -4   6   3      268.72      272.71     16.88 o 
  -3   6   3      719.93      653.79     25.90 o 
  -2   6   3       94.81       96.35      4.02 o 
  -1   6   3      264.58      289.55      6.18 o 
   0   6   3      283.13      286.49      5.02 o 
   1   6   3     1358.13     1315.13     12.58 o 
   2   6   3      884.49      794.80     11.90 o 
   3   6   3      123.90      131.49      8.14 o 
   4   6   3        0.27       -2.72      2.72 o 
   5   6   3      626.65      618.71     17.03 o 
   6   6   3      325.71      287.65     22.14 o 
   7   6   3       41.27       27.38      5.26 o 
   8   6   3        0.08       -4.44      4.44 o 
  -6   7   3        2.80        1.18      7.16 o 
  -5   7   3       43.76       64.47     11.01 o 
  -4   7   3      139.59      109.49     12.57 o 
  -3   7   3       49.40       41.63      3.95 o 
  -2   7   3      407.68      410.84      9.60 o 
  -1   7   3      390.79      412.99      8.04 o 
   0   7   3        9.28       10.29      1.75 o 
   1   7   3      650.40      642.96      9.64 o 
   2   7   3        5.23        7.45      2.27 o 
   3   7   3      441.94      452.42      9.95 o 
   4   7   3      103.77      107.67      9.81 o 
   5   7   3      122.57      123.05      8.79 o 
   6   7   3       85.75       78.57      7.71 o 
   7   7   3       15.05       13.68     10.04 o 
   8   7   3       69.66       48.51      8.02 o 
  -5   8   3       71.48       52.85     11.68 o 
  -4   8   3       60.10       53.04     24.98 o 
  -3   8   3      547.70      518.58     13.17 o 
  -2   8   3     1952.45     1977.56     34.55 o 
  -1   8   3        0.74       -1.47      1.72 o 
   0   8   3       11.65        7.14      3.11 o 
   1   8   3       62.17       69.79      3.82 o 
   2   8   3     1156.07     1160.40     17.08 o 
   3   8   3      186.16      184.50      7.01 o 
   4   8   3       41.74       37.24      5.81 o 
   5   8   3       10.99        8.01      4.23 o 
   6   8   3      152.81      151.85      9.95 o 
   7   8   3       12.55       11.17      6.27 o 
  -4   9   3      112.08      103.73     14.81 o 
  -3   9   3       35.39       40.43      4.55 o 
  -2   9   3        0.81        2.98      3.84 o 
  -1   9   3        1.10        1.35      4.79 o 
   0   9   3      432.25      426.29     19.20 o 
   1   9   3      441.60      412.26     12.77 o 
   2   9   3        7.92        3.70      3.10 o 
   3   9   3       22.31       26.79      3.86 o 
   4   9   3      121.90      135.67      7.49 o 
   5   9   3      282.41      263.76     13.18 o 
   6   9   3        7.61        1.20      4.48 o 
   7   9   3        6.73       -3.04      5.71 o 
  -4  10   3       21.10       24.15     10.80 o 
  -3  10   3       25.10       25.76      4.42 o 
  -2  10   3      125.94      123.16     10.20 o 
  -1  10   3      450.34      417.30     18.60 o 
   0  10   3       14.85       20.69      5.07 o 
   1  10   3        9.83       10.84      4.23 o 
   2  10   3        8.51        5.73      5.01 o 
   3  10   3       71.58       64.13      5.44 o 
   4  10   3       68.66       66.47      7.86 o 
   5  10   3        7.34        2.71      8.02 o 
   6  10   3       30.57       32.76      8.94 o 
  -3  11   3      135.86      146.23     10.12 o 
  -2  11   3        5.61       14.54      6.43 o 
  -1  11   3       10.04        6.16      6.14 o 
   0  11   3        0.14        4.39      4.18 o 
   1  11   3      109.99      113.05      8.38 o 
   2  11   3       97.03      110.08     10.63 o 
   3  11   3        3.10       -3.89      3.89 o 
   4  11   3        2.88        4.62      3.36 o 
   5  11   3        1.30       -3.63      6.08 o 
  -1  12   3       38.76       48.16      9.61 o 
   0  12   3       52.46       50.70      9.76 o 
   1  12   3       47.11       44.31      9.40 o 
   2  12   3       14.42       12.17      6.30 o 
   3  12   3       41.51       46.06      8.21 o 
   4  12   3       30.60       26.80      5.28 o 
   1  13   3        4.05        9.61      7.03 o 
   2  13   3       55.91       51.36      9.72 o 
  -3 -10   4        3.23        7.83      5.25 o 
  -2 -10   4        6.82        4.26     14.77 o 
  -1 -10   4        0.69        5.68      5.98 o 
   0 -10   4      122.45      105.39     16.04 o 
   1 -10   4      130.20      121.81     11.63 o 
   2 -10   4        1.17       -5.92      5.92 o 
  -5  -9   4        4.37       -4.04      7.32 o 
  -4  -9   4       58.44       87.06     14.81 o 
  -3  -9   4        4.32        2.72      6.46 o 
  -2  -9   4       99.62       76.39     10.40 o 
  -1  -9   4      139.04      133.18     11.85 o 
   0  -9   4       17.95       20.73      5.20 o 
   1  -9   4        0.97        6.74      6.22 o 
   2  -9   4       90.71       97.32     10.42 o 
   3  -9   4       77.91       76.05      9.31 o 
  -5  -8   4       20.40       25.98      9.10 o 
  -4  -8   4       10.49        3.36      5.79 o 
  -3  -8   4      243.69      253.54      8.78 o 
  -2  -8   4       76.56       78.46      6.29 o 
  -1  -8   4        0.89       -0.53      4.43 o 
   0  -8   4       21.18       18.18      5.28 o 
   1  -8   4      253.62      229.77     16.60 o 
   2  -8   4      109.79      121.47     10.93 o 
   3  -8   4       20.24       13.89      6.00 o 
   4  -8   4        4.32       -2.60      4.02 o 
  -6  -7   4        0.97       -1.13      6.46 o 
  -5  -7   4       87.25       97.43     17.03 o 
  -4  -7   4        1.39        2.55      5.44 o 
  -3  -7   4       10.78        3.81      2.83 o 
  -2  -7   4        3.24       -0.90      3.63 o 
  -1  -7   4      733.51      745.24     19.49 o 
   0  -7   4       47.67       48.67      5.53 o 
   1  -7   4       10.82       10.91      3.97 o 
   2  -7   4        2.70        2.48      5.22 o 
   3  -7   4      116.71      117.92      7.92 o 
   4  -7   4      125.70      130.61      7.59 o 
   5  -7   4        2.03       15.51      9.29 o 
  -6  -6   4       57.21       51.69      7.82 o 
  -5  -6   4       12.63        7.72      9.07 o 
  -4  -6   4       76.60       84.30      8.41 o 
  -3  -6   4       34.88       33.42      3.10 o 
  -2  -6   4     1548.46     1488.53     23.73 o 
  -1  -6   4      412.77      438.36     11.83 o 
   0  -6   4       24.67       21.94      4.51 o 
   1  -6   4       98.03       94.30      5.70 o 
   2  -6   4      512.93      510.79     18.33 o 
   3  -6   4       13.86       18.82      5.51 o 
   4  -6   4        1.23        3.03      3.39 o 
   5  -6   4      119.49       98.39     13.62 o 
   6  -6   4        0.16       -6.06      7.16 o 
  -7  -5   4        0.16        4.31      5.76 o 
  -6  -5   4        2.46        2.40      4.44 o 
  -5  -5   4       49.85       60.90     11.19 o 
  -4  -5   4      123.88      138.45      9.23 o 
  -3  -5   4       76.57       59.42      8.73 o 
  -2  -5   4      248.36      266.29      6.48 o 
  -1  -5   4        5.17        5.35      2.21 o 
   0  -5   4      972.06      984.44     13.16 o 
   1  -5   4     1228.30     1202.52     15.31 o 
   2  -5   4      214.70      193.44      8.70 o 
   3  -5   4       32.68       37.92      4.89 o 
   4  -5   4      138.80      142.00      6.19 o 
   5  -5   4      552.54      580.43     27.22 o 
   6  -5   4      119.28      116.92     13.54 o 
  -7  -4   4        6.12       -3.87      4.18 o 
  -6  -4   4       41.68       48.76     10.05 o 
  -5  -4   4      213.09      215.79     10.74 o 
  -4  -4   4      143.85      147.16      8.83 o 
  -3  -4   4       50.56       54.32      4.14 o 
  -2  -4   4      979.93      996.85     12.91 o 
  -1  -4   4      757.66      776.35     11.13 o 
   0  -4   4      126.33      108.75      3.93 o 
   1  -4   4      679.04      667.17      9.98 o 
   2  -4   4      178.23      175.04      5.96 o 
   3  -4   4      764.16      781.70     14.86 o 
   4  -4   4       52.73       64.82      9.31 o 
   5  -4   4       16.23       15.56      6.76 o 
   6  -4   4        3.00        6.89      5.95 o 
   7  -4   4       11.59        9.75      7.13 o 
  -7  -3   4       13.20       26.92      5.55 o 
  -6  -3   4      141.53      150.93     16.26 o 
  -5  -3   4       57.89       61.48      6.06 o 
  -4  -3   4       81.14       82.53      5.45 o 
  -3  -3   4     1481.66     1430.38     19.64 o 
  -2  -3   4     1846.79     1789.58     18.73 o 
  -1  -3   4      565.37      586.49      8.82 o 
   0  -3   4        0.58       -0.54      1.49 o 
   1  -3   4     3955.05     3990.91     37.03 o 
   2  -3   4     2526.85     2486.49     32.16 o 
   3  -3   4       19.40       12.77      2.85 o 
   4  -3   4       61.37       78.93      9.48 o 
   5  -3   4       59.85       61.11      8.91 o 
   6  -3   4        1.99        4.79      5.52 o 
   7  -3   4       13.44       20.92      7.43 o 
  -7  -2   4       31.56       27.08      5.17 o 
  -6  -2   4        3.08        0.62      3.36 o 
  -5  -2   4       32.88       33.78      4.13 o 
  -4  -2   4      215.20      227.04      7.93 o 
  -3  -2   4     2475.50     2558.67     29.67 o 
  -2  -2   4        8.50        4.02      1.10 o 
  -1  -2   4     4329.30     4514.92     34.24 o 
   0  -2   4      410.62      359.94      7.39 o 
   1  -2   4       40.59       72.71      3.73 o 
   2  -2   4      924.93      916.31     14.51 o 
   3  -2   4       92.00      104.93      7.49 o 
   4  -2   4      583.35      639.46     17.58 o 
   5  -2   4       71.19       67.54      8.32 o 
   6  -2   4       13.08       18.17      6.27 o 
   7  -2   4        4.74        3.74      5.30 o 
   8  -2   4       14.64       17.34      7.70 o 
  -7  -1   4       39.99       34.89      5.09 o 
  -6  -1   4      188.50      189.17     10.23 o 
  -5  -1   4      201.68      205.42      7.54 o 
  -4  -1   4      265.77      265.90      8.18 o 
  -3  -1   4       63.65       73.22      3.60 o 
  -2  -1   4      861.64      823.21     10.22 o 
  -1  -1   4     2360.17     2221.23     18.05 o 
   0  -1   4     1715.09     1747.47     23.69 o 
   1  -1   4       57.73       75.97      5.20 o 
   2  -1   4      129.84      120.09      4.28 o 
   3  -1   4     1430.54     1384.41     18.21 o 
   4  -1   4     1245.83     1162.65     24.59 o 
   5  -1   4        0.91       -3.31      3.31 o 
   6  -1   4        6.66        8.05      4.74 o 
   7  -1   4       51.33       61.43      8.40 o 
   8  -1   4       39.42       26.11      7.13 o 
  -7   0   4       37.58       50.48      5.68 o 
  -6   0   4      129.26      129.22      8.32 o 
  -5   0   4        4.62        2.07      3.50 o 
  -4   0   4      565.97      589.51     14.76 o 
  -3   0   4      660.10      677.57      9.18 o 
  -2   0   4     1243.32     1279.48     15.69 o 
  -1   0   4      401.73      422.17      5.59 o 
   0   0   4     5370.83     5410.56     80.27 o 
   1   0   4      691.99      620.23     19.38 o 
   2   0   4       59.19       56.25      2.61 o 
   3   0   4      127.14      113.75      5.90 o 
   4   0   4      181.01      209.06      8.51 o 
   5   0   4       60.45       58.43      4.83 o 
   6   0   4       43.26       39.82      6.19 o 
   7   0   4        0.17        4.63      4.55 o 
   8   0   4        9.00        8.67      5.52 o 
  -7   1   4      108.11      100.47      8.21 o 
  -6   1   4       53.04       53.90      6.11 o 
  -5   1   4      642.62      615.65     19.46 o 
  -4   1   4      419.57      428.15     13.85 o 
  -3   1   4        9.67        5.61      1.46 o 
  -2   1   4      503.29      509.03     14.36 o 
  -1   1   4       11.44        9.82      1.19 o 
   0   1   4     8052.80     7418.03    107.05 o 
   1   1   4      699.46      599.36     34.18 o 
   2   1   4      343.86      338.32      7.67 o 
   3   1   4       90.11       72.58      3.89 o 
   4   1   4      242.63      247.99     11.48 o 
   5   1   4       76.41       80.60      9.83 o 
   6   1   4        7.91        9.02      4.25 o 
   7   1   4        2.33        1.45      4.39 o 
   8   1   4        5.14        0.78      4.63 o 
  -7   2   4      190.45      201.42     11.63 o 
  -6   2   4        2.55        4.82      4.25 o 
  -5   2   4        8.05        7.40      4.23 o 
  -4   2   4        0.00       -2.39      2.39 o 
  -3   2   4      140.17      127.82      5.11 o 
  -2   2   4       67.15       64.05      2.21 o 
  -1   2   4     1978.64     1899.12     22.93 o 
   0   2   4       11.11        4.42      2.28 o 
   1   2   4      477.13      459.50     10.63 o 
   2   2   4      601.77      567.32     13.86 o 
   3   2   4     1968.20     1992.28     26.87 o 
   5   2   4      241.05      277.76      9.42 o 
   6   2   4        4.04        3.07      3.74 o 
   7   2   4       77.29       89.67      7.46 o 
   8   2   4       12.26       12.98      4.76 o 
  -7   3   4        3.87        4.87      5.41 o 
  -6   3   4       66.77       75.57      8.53 o 
  -5   3   4       67.22       65.15      7.46 o 
  -4   3   4      330.05      323.56     14.59 o 
  -3   3   4       58.10       47.40      4.22 o 
  -2   3   4       80.65       79.52      4.55 o 
  -1   3   4       38.86       53.13      1.96 o 
   0   3   4        1.32       -0.76      1.12 o 
   1   3   4      378.07      413.97      9.56 o 
   2   3   4     1303.41     1279.51     14.50 o 
   3   3   4        4.02        3.20      1.64 o 
   4   3   4      121.12      132.17      5.08 o 
   5   3   4        1.46        2.24      2.33 o 
   6   3   4      133.56      152.40      9.07 o 
   7   3   4       61.57       68.32      6.84 o 
   8   3   4       15.72       17.80     10.31 o 
  -7   4   4        0.95        2.96      5.98 o 
  -6   4   4       41.35       36.53      7.38 o 
  -5   4   4      102.11       97.16      9.56 o 
  -4   4   4       90.48      114.33      9.83 o 
  -3   4   4       17.13       20.55      3.58 o 
  -2   4   4       56.23       61.93      2.52 o 
  -1   4   4     1683.82     1614.09     17.99 o 
   0   4   4     1379.01     1379.83     15.68 o 
   1   4   4       37.85       49.97      5.56 o 
   2   4   4     1119.12     1135.60     12.49 o 
   3   4   4     1874.68     1955.68     25.40 o 
   4   4   4      340.97      325.95      7.63 o 
   5   4   4       12.19        7.56      3.50 o 
   6   4   4       15.90       15.94      4.50 o 
   7   4   4       20.43       15.86      4.90 o 
   8   4   4      133.63      147.57      8.42 o 
  -6   5   4        5.31        0.92      5.28 o 
  -5   5   4       21.31       18.06      6.35 o 
  -4   5   4      107.73      105.96     10.53 o 
  -3   5   4        1.45        5.69      3.24 o 
  -2   5   4        7.61        6.71      3.62 o 
  -1   5   4     1008.63     1008.08     12.16 o 
   0   5   4        5.09        3.41      1.04 o 
   1   5   4     1081.46     1026.65     10.65 o 
   2   5   4      558.30      517.50      6.43 o 
   3   5   4      607.21      647.73      8.06 o 
   4   5   4      137.19      145.45      9.80 o 
   5   5   4      788.31      790.50     24.39 o 
   6   5   4      487.54      493.93     14.82 o 
   7   5   4        0.42       -1.11      3.38 o 
   8   5   4        0.13        0.97      4.47 o 
  -6   6   4       15.10       16.37      6.84 o 
  -5   6   4       12.62       19.89      7.16 o 
  -4   6   4       34.51       31.55      7.91 o 
  -3   6   4      207.26      206.51     14.46 o 
  -2   6   4      104.87      124.81      5.15 o 
  -1   6   4      221.17      218.28      5.35 o 
   0   6   4     1038.45     1075.50      9.18 o 
   1   6   4     1791.94     1958.74     15.04 o 
   2   6   4      168.25      169.36      4.22 o 
   3   6   4      310.23      323.92      7.82 o 
   4   6   4      623.59      671.82     17.89 o 
   5   6   4      243.73      220.75     10.26 o 
   6   6   4       13.00        9.32      4.03 o 
   7   6   4       46.39       42.67      5.60 o 
   8   6   4        1.61        7.24      5.65 o 
  -6   7   4        1.40       10.80      7.51 o 
  -5   7   4        2.55       -2.64      5.76 o 
  -4   7   4        9.29       11.93      6.70 o 
  -3   7   4        4.99        5.94      2.63 o 
  -2   7   4      376.62      403.23     10.38 o 
  -1   7   4      527.06      536.47      9.24 o 
   0   7   4       94.34      103.75      3.85 o 
   1   7   4      194.30      204.56      5.62 o 
   2   7   4     1020.19     1031.68     17.14 o 
   3   7   4       70.56       64.11      4.17 o 
   4   7   4       62.09       52.74      6.03 o 
   5   7   4      109.44      104.66     15.82 o 
   6   7   4       17.32       16.16      4.66 o 
   7   7   4       78.72       82.60     11.97 o 
   8   7   4       35.18       21.29      7.05 o 
  -5   8   4        0.01       -1.35      7.24 o 
  -4   8   4       13.18       11.33      7.51 o 
  -3   8   4      126.60      109.81     11.37 o 
  -2   8   4      549.16      555.67     15.00 o 
  -1   8   4      311.51      314.21      8.53 o 
   0   8   4        1.01        9.88      4.25 o 
   1   8   4     2321.34     2297.84     26.19 o 
   2   8   4      850.33      805.51     13.41 o 
   3   8   4        0.79        0.70      2.64 o 
   4   8   4       16.85       11.81      4.29 o 
   5   8   4      249.26      234.16     17.42 o 
   6   8   4      145.30      151.95     13.03 o 
   7   8   4       13.66       22.69      7.24 o 
  -4   9   4      101.23       68.27     13.43 o 
  -3   9   4       65.67       68.69      5.65 o 
  -2   9   4        3.33        9.05      5.79 o 
  -1   9   4      289.98      274.27     14.24 o 
   0   9   4     1618.69     1613.74     23.75 o 
   1   9   4       46.52       60.01      4.85 o 
   2   9   4      161.05      151.59     18.93 o 
   3   9   4        0.39       -0.72      2.57 o 
   4   9   4      495.48      491.70     16.20 o 
   5   9   4      201.01      192.67     11.41 o 
   6   9   4        0.20       -4.16      4.16 o 
   7   9   4        0.32       -4.76      5.46 o 
  -4  10   4        0.34        0.70      8.64 o 
  -3  10   4      116.04      108.41      7.13 o 
  -2  10   4      113.90      111.29      9.93 o 
  -1  10   4       19.76       11.87      6.11 o 
   0  10   4       99.28       94.30      7.29 o 
   1  10   4        4.88       -1.61      3.60 o 
   2  10   4      317.34      304.26     15.67 o 
   3  10   4      266.44      240.80     10.15 o 
   4  10   4        1.09        0.19      2.79 o 
   5  10   4        0.05        1.85      4.45 o 
   6  10   4        0.28       -2.50      5.92 o 
  -3  11   4      206.21      239.24     12.20 o 
  -2  11   4        7.34       12.03      6.00 o 
  -1  11   4        1.95       -4.79      4.79 o 
   0  11   4      195.32      194.65     10.21 o 
   1  11   4      638.68      612.58     17.30 o 
   2  11   4        1.36       -3.26      4.41 o 
   3  11   4       46.07       41.67      7.21 o 
   4  11   4        4.93        2.07      3.28 o 
   5  11   4       47.67       40.44      8.17 o 
   6  11   4       12.31       -1.16      6.54 o 
  -1  12   4       46.60       71.34     10.55 o 
   0  12   4       45.62       48.99     12.65 o 
   1  12   4       31.26       25.20      7.11 o 
   2  12   4        1.95       -4.71      4.74 o 
   3  12   4       71.99       92.82     10.26 o 
   4  12   4       95.52      102.86      8.67 o 
   5  12   4        2.93       -6.49      6.49 o 
   1  13   4       19.53       18.03      5.79 o 
   2  13   4        8.08       18.25      6.92 o 
   3  13   4       67.53       84.40     10.18 o 
  -2 -10   5       14.40       25.09      7.51 o 
  -1 -10   5      194.68      190.41     14.89 o 
   0 -10   5      117.97      140.69     13.65 o 
   1 -10   5        5.06       -0.96      4.44 o 
  -4  -9   5       62.83       90.94     15.78 o 
  -3  -9   5       83.62      102.72      7.27 o 
  -2  -9   5        5.93        6.02      6.82 o 
  -1  -9   5       29.47       30.15      7.43 o 
   0  -9   5       74.53       70.75     10.07 o 
   1  -9   5       10.13       13.83      8.65 o 
   2  -9   5      101.31       71.85     10.07 o 
   3  -9   5       47.96       44.47      8.96 o 
  -5  -8   5        9.65       16.85      9.37 o 
  -4  -8   5      169.52      181.18     17.98 o 
  -3  -8   5        4.40        6.71      4.47 o 
  -2  -8   5        0.55        2.46      3.62 o 
  -1  -8   5       63.32       76.75      9.23 o 
   0  -8   5       42.42       36.72     11.64 o 
   1  -8   5      237.45      233.38     10.83 o 
   2  -8   5       18.13       22.34      6.92 o 
   3  -8   5        0.60       -4.74      4.74 o 
   4  -8   5        5.67        4.55      5.30 o 
  -5  -7   5      201.51      241.91     18.71 o 
  -4  -7   5       14.80        7.78      5.93 o 
  -3  -7   5        6.67        9.07      2.95 o 
  -2  -7   5       51.06       38.81      4.84 o 
  -1  -7   5      311.44      307.84     15.56 o 
   0  -7   5       23.23       22.36      8.01 o 
   1  -7   5        2.67        5.76      4.05 o 
   2  -7   5      103.63      101.22      9.75 o 
   3  -7   5      299.93      287.16     14.48 o 
   4  -7   5        4.80        4.23      8.14 o 
   5  -7   5       18.26       23.64     10.63 o 
  -6  -6   5       15.76       14.29      6.89 o 
  -5  -6   5       24.82       23.34      6.46 o 
  -4  -6   5       23.80       18.41      6.14 o 
  -3  -6   5       56.24       53.58      3.90 o 
  -2  -6   5       56.32       62.72      5.52 o 
  -1  -6   5        6.33        3.32      3.36 o 
   0  -6   5      208.61      186.14      7.48 o 
   1  -6   5       77.29       85.25      5.57 o 
   2  -6   5      561.62      517.23     19.09 o 
   3  -6   5       16.81       20.74      4.78 o 
   4  -6   5        0.79       -0.47      3.59 o 
   5  -6   5       71.17       69.64     13.16 o 
   6  -6   5       60.56       51.50     12.25 o 
  -6  -5   5        0.07       -2.72     10.18 o 
  -5  -5   5       67.16       79.54      8.19 o 
  -4  -5   5       79.94       72.60      9.68 o 
  -3  -5   5        2.92        7.78      9.95 o 
  -2  -5   5        1.72       -0.90      3.32 o 
  -1  -5   5       20.07       23.72      3.11 o 
   0  -5   5      618.12      602.56     10.19 o 
   1  -5   5      258.87      235.89     14.34 o 
   2  -5   5        0.20       -2.29      3.67 o 
   3  -5   5        5.46       14.46      3.91 o 
   4  -5   5      214.50      230.67      8.62 o 
   5  -5   5      128.47      151.29     15.05 o 
   6  -5   5        5.26        2.45      6.25 o 
  -7  -4   5       27.31       36.15      7.65 o 
  -6  -4   5       31.99       26.98      6.12 o 
  -5  -4   5        8.41       16.21      5.04 o 
  -4  -4   5        0.57       -3.13      7.70 o 
  -3  -4   5        0.35        0.36      2.99 o 
  -2  -4   5      413.08      411.37      7.88 o 
  -1  -4   5       40.62       40.79      3.41 o 
   0  -4   5      244.90      248.92      7.76 o 
   1  -4   5        1.71        5.24      2.20 o 
   2  -4   5     1236.39     1289.39     18.44 o 
   3  -4   5      152.07      149.33      7.84 o 
   4  -4   5       16.79       14.44      3.12 o 
   5  -4   5       45.49       45.01      9.21 o 
   6  -4   5       53.81       51.23     10.07 o 
   7  -4   5      105.60       95.78     13.33 o 
  -7  -3   5       37.97       47.14      7.54 o 
  -6  -3   5        0.52       -7.19      7.34 o 
  -5  -3   5       16.32       18.85      4.95 o 
  -4  -3   5        0.96       -1.93      8.20 o 
  -3  -3   5      836.43      801.11     13.87 o 
  -2  -3   5      909.36      907.57     11.91 o 
  -1  -3   5       25.81       28.91      3.18 o 
   0  -3   5      542.65      529.12      7.76 o 
   1  -3   5     3004.71     2885.68     25.67 o 
   2  -3   5      543.54      498.64     11.04 o 
   3  -3   5      100.94       99.31      5.88 o 
   4  -3   5        8.24        3.26      4.21 o 
   5  -3   5      629.79      607.22     25.66 o 
   6  -3   5      164.68      139.02     13.14 o 
   7  -3   5        2.03       -2.75      6.00 o 
  -7  -2   5       20.91       10.23      5.03 o 
  -6  -2   5      306.41      331.20     15.56 o 
  -5  -2   5        1.62       -3.73      3.73 o 
  -4  -2   5        4.07        8.60      3.15 o 
  -3  -2   5      265.81      271.69      9.04 o 
  -2  -2   5      408.86      406.85      7.36 o 
  -1  -2   5      421.73      417.72      7.21 o 
   0  -2   5     1148.85     1221.68     15.87 o 
   1  -2   5     2437.04     2402.84     24.13 o 
   2  -2   5      251.34      248.70      7.14 o 
   3  -2   5     2274.19     2264.37     53.60 o 
   4  -2   5      401.34      406.17     14.32 o 
   5  -2   5        1.02        4.55      4.76 o 
   6  -2   5        0.75       11.20      5.65 o 
   7  -2   5        7.46       13.14      6.95 o 
  -7  -1   5       64.58       70.34      7.73 o 
  -6  -1   5       38.29       50.50      6.84 o 
  -5  -1   5       21.55       21.79      4.50 o 
  -4  -1   5        0.60       -0.46      3.10 o 
  -3  -1   5      449.43      436.81      8.85 o 
  -2  -1   5      696.85      658.84      9.32 o 
  -1  -1   5     1657.38     1744.00     16.27 o 
   0  -1   5      333.50      340.73      7.58 o 
   1  -1   5     1890.35     1985.79     34.50 o 
   2  -1   5      485.43      443.54      9.14 o 
   3  -1   5       97.16       78.43      4.53 o 
   4  -1   5      269.19      246.28     10.82 o 
   5  -1   5       93.03       82.86      8.72 o 
   6  -1   5       21.51       13.76      5.98 o 
   7  -1   5      128.00      146.69     11.87 o 
   8  -1   5       22.18       30.02      8.02 o 
  -7   0   5       19.86       21.83      5.49 o 
  -6   0   5       24.51       28.08      5.55 o 
  -5   0   5      137.81      150.43      9.61 o 
  -4   0   5      713.43      700.49     14.93 o 
  -3   0   5      616.85      600.15     12.78 o 
  -2   0   5      292.44      334.03      7.10 o 
  -1   0   5      152.28      131.91      3.68 o 
   0   0   5     3523.70     3550.47     43.43 o 
   1   0   5     3322.83     3353.90     43.02 o 
   2   0   5      966.39      981.23     22.01 o 
   3   0   5      171.13      160.93      4.73 o 
   4   0   5      628.70      650.17     16.84 o 
   5   0   5      114.87      126.56     13.15 o 
   6   0   5       89.94      105.47      9.40 o 
   7   0   5        0.06       -4.04      4.04 o 
   8   0   5        7.67        9.34      6.19 o 
  -7   1   5        1.28        9.10      4.95 o 
  -6   1   5       35.87       35.59      6.11 o 
  -5   1   5       38.68       47.60      6.16 o 
  -4   1   5      688.92      679.49     33.46 o 
  -3   1   5      241.28      272.74      8.05 o 
  -2   1   5      662.56      643.67      9.36 o 
  -1   1   5     1546.47     1673.54     17.89 o 
   0   1   5     2143.27     1930.14     92.80 o 
   1   1   5      961.01      940.85     19.71 o 
   2   1   5       34.39       36.79      2.41 o 
   3   1   5     1124.70     1056.14     14.47 o 
   4   1   5      422.39      434.00     16.57 o 
   5   1   5       16.65       27.00      7.79 o 
   6   1   5       11.23       17.12      5.36 o 
   7   1   5       35.43       43.61      6.81 o 
   8   1   5       17.31       13.92      5.60 o 
  -7   2   5       91.30      111.10      9.50 o 
  -6   2   5       96.41      102.76      9.02 o 
  -5   2   5      220.39      225.03     12.28 o 
  -4   2   5      368.49      365.50     15.34 o 
  -3   2   5     2981.34     3012.96     40.04 o 
  -2   2   5      517.67      457.23     18.99 o 
  -1   2   5      219.98      272.85      6.41 o 
   0   2   5       26.10       19.24      5.50 o 
   1   2   5      650.68      700.05     13.68 o 
   2   2   5     2389.19     2355.95     25.26 o 
   3   2   5     2207.46     2173.90     23.23 o 
   4   2   5      187.06      181.61      7.63 o 
   5   2   5       29.43       26.55      4.47 o 
   6   2   5      156.49      182.74      7.70 o 
   7   2   5      117.08      121.87      9.50 o 
   8   2   5       20.19       19.14      5.65 o 
  -7   3   5       28.18       27.06      6.78 o 
  -6   3   5       73.64       70.21      8.78 o 
  -5   3   5      334.45      330.83     15.96 o 
  -4   3   5        6.84        3.90      4.36 o 
  -3   3   5      142.58      137.73      7.79 o 
  -2   3   5      384.94      390.89     14.89 o 
  -1   3   5     2698.21     2650.06     32.38 o 
   0   3   5      247.76      240.00      5.41 o 
   1   3   5      623.94      700.77     14.80 o 
   2   3   5      343.98      353.06      6.27 o 
   3   3   5      242.58      241.75      4.74 o 
   4   3   5       29.27       34.00      3.93 o 
   5   3   5       11.66        7.70      7.11 o 
   6   3   5        9.56       14.81      4.79 o 
   7   3   5       34.06       31.63      6.00 o 
   8   3   5        1.87        0.94      4.76 o 
  -7   4   5       54.29       57.58      9.40 o 
  -6   4   5       55.04       63.75      9.07 o 
  -5   4   5       43.28       34.84      7.32 o 
  -4   4   5       22.13       15.40      5.44 o 
  -3   4   5        6.95        8.37      3.80 o 
  -2   4   5      341.77      335.77      7.42 o 
  -1   4   5     1323.57     1262.51     27.81 o 
   0   4   5      100.88      108.88      5.34 o 
   1   4   5      106.85      124.95      3.36 o 
   2   4   5       91.47       82.69      3.13 o 
   3   4   5      833.45      810.17     10.53 o 
   4   4   5      406.38      421.08     23.87 o 
   5   4   5       16.85       21.78      5.01 o 
   6   4   5      180.63      194.91     11.15 o 
   7   4   5       77.90       87.20      8.32 o 
   8   4   5        6.33        8.97      5.40 o 
  -6   5   5      122.20      101.68     11.74 o 
  -5   5   5       41.59       40.25      8.48 o 
  -4   5   5      244.88      251.38     15.51 o 
  -3   5   5       46.12       52.52      8.05 o 
  -2   5   5      161.92      150.14      5.49 o 
  -1   5   5      113.33      117.56      3.87 o 
   0   5   5      340.61      335.76      5.63 o 
   1   5   5       47.07       33.20      1.85 o 
   2   5   5      436.41      425.22      7.11 o 
   3   5   5      121.09      121.78      3.43 o 
   4   5   5      130.21      135.76      9.99 o 
   5   5   5      298.61      318.52     14.73 o 
   6   5   5      134.17      141.12     10.20 o 
   7   5   5       34.06       29.61      6.27 o 
   8   5   5        0.73        1.70      4.93 o 
  -6   6   5      111.70       92.15     12.22 o 
  -5   6   5      153.99      149.49     13.86 o 
  -4   6   5       25.11       18.55      7.05 o 
  -3   6   5        5.88       11.20      5.65 o 
  -2   6   5       71.74       74.18      4.21 o 
  -1   6   5        1.01        0.22      1.79 o 
   0   6   5        1.94        3.69      1.32 o 
   1   6   5     1358.67     1386.94     13.76 o 
   2   6   5       53.76       57.48      3.31 o 
   3   6   5      615.77      595.88     29.76 o 
   4   6   5      173.03      184.08     12.01 o 
   5   6   5      235.50      225.35     13.14 o 
   6   6   5       67.01       67.03      8.00 o 
   7   6   5       91.04       88.88     11.31 o 
   8   6   5      143.59      149.38     11.50 o 
  -5   7   5       36.21       25.36      8.16 o 
  -4   7   5       67.32       84.29     11.87 o 
  -3   7   5      155.40      149.92     13.76 o 
  -2   7   5      177.40      177.79      6.51 o 
  -1   7   5       24.34       21.09      3.57 o 
   0   7   5        2.30        6.32      2.18 o 
   1   7   5      100.52      100.59      3.50 o 
   2   7   5     1593.13     1629.29     23.75 o 
   3   7   5      640.82      641.17     12.64 o 
   4   7   5        7.39        9.20      4.13 o 
   5   7   5      332.02      314.58     19.44 o 
   6   7   5      167.17      170.87     13.34 o 
   7   7   5        5.86        5.52      4.00 o 
   8   7   5        4.67        4.52      6.41 o 
  -5   8   5       61.77       46.92     11.28 o 
  -4   8   5        4.82        3.34      6.70 o 
  -3   8   5       13.28       13.72      3.20 o 
  -2   8   5       35.64       32.43      6.57 o 
  -1   8   5        0.09       -1.72      2.38 o 
   0   8   5        0.80        1.65      2.63 o 
   1   8   5      420.50      409.58      9.85 o 
   2   8   5      551.68      549.95     12.34 o 
   3   8   5      119.95      128.03      7.66 o 
   4   8   5      339.28      330.78      8.01 o 
   5   8   5      614.65      563.33     18.32 o 
   6   8   5        9.83        9.81      4.76 o 
   7   8   5        7.91       13.86      6.68 o 
  -4   9   5        1.63       -3.96      6.84 o 
  -3   9   5       18.14       15.76      3.79 o 
  -2   9   5        0.46       -3.40      3.40 o 
  -1   9   5      170.25      171.89     11.44 o 
   0   9   5      382.93      377.93     12.11 o 
   1   9   5       33.01       24.82      3.69 o 
   2   9   5       14.67       13.80      3.13 o 
   3   9   5      634.72      634.01     13.92 o 
   4   9   5     1257.04     1223.82     19.65 o 
   5   9   5        7.46        9.60      4.65 o 
   6   9   5       17.40       12.73      5.53 o 
   7   9   5        6.05        9.85      6.70 o 
  -4  10   5        1.93        5.76      8.78 o 
  -3  10   5        4.81        7.59     10.85 o 
  -2  10   5      202.16      203.95     12.65 o 
  -1  10   5      201.27      195.12     12.57 o 
   0  10   5       23.77       18.29      4.69 o 
   1  10   5      594.73      523.10     15.10 o 
   2  10   5      255.19      269.80     14.67 o 
   3  10   5        2.81       -2.11      3.73 o 
   4  10   5        0.50       -2.05      2.75 o 
   5  10   5        3.85        1.79      6.53 o 
   6  10   5       82.81       82.19     12.11 o 
   7  10   5       61.08       59.33     10.93 o 
  -3  11   5       60.83       71.07      7.24 o 
  -2  11   5        0.15       -2.10      5.49 o 
  -1  11   5        6.74       -1.48      4.82 o 
   0  11   5      488.23      469.11     18.91 o 
   1  11   5      334.24      370.79     13.38 o 
   2  11   5        6.35        5.52      4.87 o 
   3  11   5        1.04       -4.07      4.07 o 
   4  11   5      363.33      367.78     10.95 o 
   5  11   5      284.56      271.96     18.55 o 
   6  11   5        3.18       -3.04      6.86 o 
  -1  12   5       39.99       48.97      9.15 o 
   0  12   5       42.78       20.14      7.89 o 
   1  12   5        6.61        0.10      4.18 o 
   2  12   5       46.24       25.41      7.48 o 
   3  12   5      158.41      146.45     11.95 o 
   4  12   5       28.22       39.28      6.92 o 
   5  12   5        2.42       -2.40      7.65 o 
   1  13   5      137.33      150.21     10.34 o 
   2  13   5       61.06       56.61     10.07 o 
   3  13   5       24.35       25.98      7.78 o 
  -3  -9   6       65.39       69.00      6.86 o 
  -2  -9   6       77.81       79.68      9.96 o 
  -1  -9   6       38.64       43.15      8.35 o 
   0  -9   6      117.22      149.49     13.65 o 
   1  -9   6      110.28      117.24     10.03 o 
   2  -9   6        7.58       15.88      7.43 o 
  -4  -8   6      224.99      276.85     22.07 o 
  -3  -8   6        4.77        9.64      3.72 o 
  -2  -8   6       23.96       27.49      6.60 o 
  -1  -8   6      116.95      104.94     10.61 o 
   0  -8   6       16.17        8.02      5.71 o 
   1  -8   6        0.29       -0.97      3.96 o 
   2  -8   6       44.87       55.54      9.07 o 
   3  -8   6        1.49        6.49      5.79 o 
  -5  -7   6       49.76       65.12     12.57 o 
  -4  -7   6        3.22       -2.96      4.93 o 
  -3  -7   6        1.62        1.99      4.75 o 
  -2  -7   6      547.22      522.59     13.96 o 
  -1  -7   6      321.40      320.52     16.18 o 
   0  -7   6       44.32       56.96      8.67 o 
   1  -7   6        6.71        3.66      4.04 o 
   2  -7   6       43.87       45.01      7.89 o 
   3  -7   6      267.67      257.23     14.29 o 
   4  -7   6       15.26        7.62      5.60 o 
  -6  -6   6       37.78       37.47     10.04 o 
  -5  -6   6       12.05        7.35      7.38 o 
  -4  -6   6      273.96      281.03     17.61 o 
  -3  -6   6      161.30      154.31      5.54 o 
  -2  -6   6       17.22       10.48      3.55 o 
  -1  -6   6       34.08       26.53      7.78 o 
   0  -6   6        7.79        7.92      3.86 o 
   1  -6   6       66.11       64.74      6.17 o 
   2  -6   6        1.07        1.67      4.90 o 
   3  -6   6       13.13        4.47      5.11 o 
   4  -6   6        3.71        1.36      3.94 o 
   5  -6   6      108.51      124.40     16.10 o 
  -6  -5   6      137.54      104.96     12.52 o 
  -5  -5   6      419.09      440.08     21.54 o 
  -4  -5   6       34.12       33.21      6.67 o 
  -3  -5   6      116.71      110.38     20.96 o 
  -2  -5   6       76.80       61.72      5.08 o 
  -1  -5   6      160.51      160.56      7.31 o 
   0  -5   6      257.21      230.65     13.87 o 
   1  -5   6       25.66       20.04      3.84 o 
   2  -5   6       28.61       22.86      6.54 o 
   3  -5   6        0.67        1.19      3.75 o 
   4  -5   6      273.63      288.64     10.46 o 
   5  -5   6       33.06       39.87     10.18 o 
   6  -5   6        0.76        9.48      7.38 o 
  -6  -4   6       66.66       68.11      8.34 o 
  -5  -4   6        4.19        1.16      4.51 o 
  -4  -4   6      104.67      107.36     12.50 o 
  -3  -4   6      228.05      226.07      8.89 o 
  -2  -4   6       36.74       35.70      3.20 o 
  -1  -4   6       58.06       53.51      4.11 o 
   0  -4   6       31.61       41.04      3.32 o 
   1  -4   6      177.67      172.74      7.91 o 
   2  -4   6      436.08      408.73     13.03 o 
   3  -4   6        0.54        1.78      3.49 o 
   4  -4   6        5.41        3.81      6.19 o 
   5  -4   6       12.46       10.74      7.27 o 
   6  -4   6      102.35       82.51     12.36 o 
  -7  -3   6       33.53       44.18      8.26 o 
  -6  -3   6        0.14        1.72      4.68 o 
  -5  -3   6       33.50       37.19      6.31 o 
  -4  -3   6       64.81       68.77      7.17 o 
  -3  -3   6       49.59       44.69      5.24 o 
  -2  -3   6       58.24       61.20      3.39 o 
  -1  -3   6      208.73      209.91      6.20 o 
   0  -3   6        3.80        4.87      2.03 o 
   1  -3   6     1284.76     1199.30     14.87 o 
   2  -3   6      504.09      480.98     11.38 o 
   3  -3   6        7.95        9.80      8.17 o 
   4  -3   6      500.76      517.92     12.05 o 
   5  -3   6      282.29      268.78     17.36 o 
   6  -3   6        2.42        2.13      5.79 o 
   7  -3   6       18.70       25.39      8.78 o 
  -7  -2   6       44.35       42.05      7.56 o 
  -6  -2   6      101.39      110.59     10.77 o 
  -5  -2   6       58.66       61.38      6.79 o 
  -4  -2   6       86.45       96.22      6.42 o 
  -3  -2   6      579.43      596.48     16.54 o 
  -2  -2   6     1009.61     1009.47     12.68 o 
  -1  -2   6       22.64       27.84      2.75 o 
   0  -2   6      177.74      177.77      5.01 o 
   1  -2   6       44.33       42.57      2.68 o 
   2  -2   6      370.42      344.25      9.11 o 
   3  -2   6      568.88      569.70     11.94 o 
   4  -2   6      522.74      503.66     10.61 o 
   5  -2   6       89.33       72.17      9.48 o 
   6  -2   6       33.24       32.90      8.32 o 
   7  -2   6      211.56      190.14     15.10 o 
  -7  -1   6       26.32       33.27      7.08 o 
  -6  -1   6        7.17       11.60      5.57 o 
  -5  -1   6        5.81        3.29      3.97 o 
  -4  -1   6      210.92      210.19      8.41 o 
  -3  -1   6      280.85      278.46      9.25 o 
  -2  -1   6       13.75       10.01      1.59 o 
  -1  -1   6      196.75      187.85      5.17 o 
   0  -1   6      366.65      338.40      8.06 o 
   1  -1   6     1017.69      973.18     13.94 o 
   2  -1   6       75.47       75.80      4.35 o 
   3  -1   6      959.06     1002.02     16.27 o 
   4  -1   6        2.27        4.87      3.74 o 
   5  -1   6      791.94      835.59     28.97 o 
   6  -1   6       35.64       46.14      7.94 o 
   7  -1   6       13.02        4.74      6.00 o 
   8  -1   6        6.71       13.35      7.32 o 
  -7   0   6        3.17        1.16      5.20 o 
  -6   0   6       93.42       89.56      8.96 o 
  -5   0   6      154.58      168.63     11.39 o 
  -4   0   6      133.46      139.13     10.58 o 
  -3   0   6       84.22       78.79      5.25 o 
  -2   0   6        3.18        4.84      1.17 o 
  -1   0   6      635.61      627.40      9.40 o 
   0   0   6     4298.28     4101.72     46.63 o 
   1   0   6     1307.81     1339.71     17.07 o 
   2   0   6        0.23       -0.53      1.90 o 
   3   0   6      288.12      307.82     14.41 o 
   4   0   6      907.86      908.93     23.00 o 
   5   0   6      391.49      414.77     18.60 o 
   6   0   6       31.96       45.25      7.67 o 
   7   0   6       10.47       15.05      6.38 o 
   8   0   6       18.83       21.05      7.35 o 
  -7   1   6      100.78      128.76     10.63 o 
  -6   1   6        9.20       10.66      5.57 o 
  -5   1   6        0.40       -3.58      3.58 o 
  -4   1   6       38.35       33.54      6.57 o 
  -3   1   6      482.82      484.40     18.33 o 
  -2   1   6      135.37      115.69      6.97 o 
  -1   1   6       84.40       84.17      3.09 o 
   0   1   6     1996.73     1915.91     33.89 o 
   1   1   6       58.94       47.76      3.67 o 
   2   1   6     1074.80     1077.42     20.66 o 
   3   1   6      693.69      697.87     11.75 o 
   4   1   6      552.84      527.77     16.50 o 
   5   1   6       14.25       12.29      4.29 o 
   6   1   6      138.14      169.03     12.03 o 
   7   1   6       94.29      101.92     10.04 o 
   8   1   6       14.96        7.38      5.68 o 
  -7   2   6       16.43       20.97      6.89 o 
  -6   2   6        1.11        6.41      5.14 o 
  -5   2   6       10.78        7.65      4.79 o 
  -4   2   6      460.60      500.80     19.46 o 
  -3   2   6      553.76      539.62     25.94 o 
  -2   2   6      582.13      576.76      9.22 o 
  -1   2   6     1152.76     1306.82     18.62 o 
   0   2   6     2130.32     2190.53     54.54 o 
   1   2   6     6008.17     6564.71     70.68 o 
   2   2   6      733.20      687.03     10.41 o 
   3   2   6       77.02       78.24      5.18 o 
   4   2   6        0.57        3.85      3.04 o 
   5   2   6        0.71        3.96      3.26 o 
   6   2   6      386.33      382.99     14.43 o 
   7   2   6       67.77       81.30      8.88 o 
   8   2   6        4.13        4.33      5.28 o 
  -7   3   6       13.94       14.21      6.57 o 
  -6   3   6       34.90       41.70      7.73 o 
  -5   3   6      344.24      320.54     16.50 o 
  -4   3   6      394.50      409.46     18.23 o 
  -3   3   6      122.97      125.06      8.07 o 
  -2   3   6     1169.00     1226.74     17.30 o 
  -1   3   6     4152.63     4308.38     50.23 o 
   0   3   6       70.74       41.10      3.83 o 
   1   3   6       26.71       13.56      2.18 o 
   2   3   6       27.41       18.15      2.45 o 
   3   3   6     1061.04     1024.10     13.41 o 
   4   3   6       79.05       85.43      5.87 o 
   5   3   6       77.06       76.55      6.05 o 
   6   3   6        4.86        7.86      4.74 o 
   7   3   6       47.64       45.95      7.30 o 
   8   3   6        4.72        2.69      5.49 o 
  -6   4   6      125.05       90.99     10.69 o 
  -5   4   6      106.32       99.88     10.28 o 
  -4   4   6       34.75       28.67      6.76 o 
  -3   4   6      489.37      500.56     20.92 o 
  -2   4   6      356.65      330.41      7.58 o 
  -1   4   6      417.35      384.82      8.82 o 
   0   4   6      497.89      511.53      8.85 o 
   1   4   6       51.47       47.36      3.01 o 
   2   4   6     1278.25     1219.83     15.31 o 
   3   4   6      175.39      192.47      4.81 o 
   4   4   6       49.63       46.68      4.68 o 
   5   4   6        2.73        6.73      4.66 o 
   6   4   6       81.24       80.76      8.48 o 
   7   4   6       27.01       28.32      6.57 o 
   8   4   6        9.85        7.91      5.52 o 
  -6   5   6       30.79       13.08      7.32 o 
  -5   5   6      297.73      305.93     18.33 o 
  -4   5   6      135.86      153.29     12.98 o 
  -3   5   6       30.81       29.56      7.56 o 
  -2   5   6       10.00        7.94      3.45 o 
  -1   5   6      461.60      499.13     10.78 o 
   0   5   6       72.95       73.00      3.18 o 
   1   5   6       24.30       15.76      1.64 o 
   2   5   6      436.82      459.51      8.10 o 
   3   5   6        2.52        1.24      1.61 o 
   4   5   6       25.07       27.11      6.16 o 
   5   5   6      167.28      176.06     11.63 o 
   6   5   6      155.37      151.94     11.23 o 
   7   5   6        0.72        5.76      4.82 o 
   8   5   6       20.90       25.66      6.95 o 
  -6   6   6       61.81       60.79     11.06 o 
  -5   6   6       16.38       16.77      7.75 o 
  -4   6   6      667.56      653.71     27.81 o 
  -3   6   6       10.44        4.41      6.08 o 
  -2   6   6     1101.25     1108.12     18.32 o 
  -1   6   6      136.01      122.29      5.76 o 
   0   6   6        5.72        6.80      1.79 o 
   1   6   6      102.37      107.83      3.28 o 
   2   6   6      345.42      355.52      8.35 o 
   3   6   6        1.31        3.80      2.65 o 
   4   6   6        1.71        3.18      4.90 o 
   5   6   6      260.89      254.88     14.46 o 
   6   6   6       13.24        9.45      5.46 o 
   7   6   6       56.77       54.68      8.26 o 
   8   6   6        4.27       14.05      6.38 o 
  -5   7   6        1.27        5.28      6.68 o 
  -4   7   6      197.98      201.74     17.12 o 
  -3   7   6      177.49      157.84     14.73 o 
  -2   7   6      374.87      358.87     10.97 o 
  -1   7   6       15.67       16.59      3.48 o 
   0   7   6      114.70      122.81      4.31 o 
   1   7   6      108.52      109.76      4.05 o 
   2   7   6      448.28      430.16     12.42 o 
   3   7   6      146.14      143.98      7.78 o 
   4   7   6       23.04       30.85      5.52 o 
   5   7   6      254.90      245.38     14.94 o 
   6   7   6      337.02      344.91     14.09 o 
   7   7   6       33.38       34.17      6.18 o 
   8   7   6        1.27       -1.99      5.73 o 
  -5   8   6        4.16        1.05      8.02 o 
  -4   8   6        0.57        1.35      6.41 o 
  -3   8   6      172.35      184.09      6.74 o 
  -2   8   6      110.80      112.43      9.96 o 
  -1   8   6      315.97      301.17      9.67 o 
   0   8   6       20.37       12.51      3.89 o 
   1   8   6       10.51       11.83      3.81 o 
   2   8   6        2.07        0.80      2.10 o 
   3   8   6        2.28        4.10      2.73 o 
   4   8   6       93.95      110.31      5.19 o 
   5   8   6      277.56      273.47     12.80 o 
   6   8   6       25.35       22.70      5.51 o 
   7   8   6       14.31       14.94      6.89 o 
  -4   9   6       39.34       58.90     12.73 o 
  -3   9   6       86.20       87.03     12.03 o 
  -2   9   6       42.29       40.71      5.54 o 
  -1   9   6       75.89       80.52      8.48 o 
   0   9   6        5.85        3.20      3.54 o 
   1   9   6       40.38       45.25      5.34 o 
   2   9   6       25.97       26.71      6.00 o 
   3   9   6      141.56      144.79      6.86 o 
   4   9   6      155.37      143.05      6.43 o 
   5   9   6       35.01       25.24      5.70 o 
   6   9   6        3.55        3.90      4.70 o 
   7   9   6      257.00      252.00     17.74 o 
  -3  10   6       35.78       40.98      6.84 o 
  -2  10   6       11.29       11.47      5.68 o 
  -1  10   6       36.71       49.40      7.78 o 
   0  10   6        3.88        4.95      5.44 o 
   1  10   6      135.31      136.80      8.13 o 
   2  10   6      308.55      291.17     15.13 o 
   3  10   6       26.31       20.21      3.97 o 
   4  10   6       65.60       68.95      5.21 o 
   5  10   6      297.41      299.06     17.89 o 
   6  10   6      158.17      163.89     15.45 o 
   7  10   6        2.91       -6.11      6.11 o 
  -3  11   6        3.14       11.85      4.85 o 
  -2  11   6        0.54       -3.34      5.76 o 
  -1  11   6        4.87       13.70      5.81 o 
   0  11   6      322.67      330.77     17.74 o 
   1  11   6      230.16      245.24     11.08 o 
   2  11   6        3.75       18.49      6.30 o 
   3  11   6      217.81      210.79     13.03 o 
   4  11   6      446.51      457.94     12.50 o 
   5  11   6       10.07       18.06      6.72 o 
   6  11   6        1.30        8.08      7.70 o 
  -1  12   6       14.64       22.26      7.62 o 
   0  12   6       24.26       26.65      7.91 o 
   1  12   6       15.73        7.79      7.78 o 
   2  12   6       97.88      128.79     12.22 o 
   3  12   6      272.82      295.51     16.10 o 
   4  12   6        0.71        1.78      4.90 o 
   5  12   6       11.80       -2.96      8.13 o 
   1  13   6       14.54       15.64      5.71 o 
   2  13   6       42.43       46.25      9.96 o 
   3  13   6       36.93       39.33      8.45 o 
  -2  -9   7       40.93       40.00      8.29 o 
  -1  -9   7       24.47       26.38      7.51 o 
   0  -9   7      122.13      100.98     12.44 o 
   1  -9   7       37.64       43.30      6.98 o 
  -3  -8   7        2.31        0.51      3.49 o 
  -2  -8   7       47.87       47.51      7.97 o 
  -1  -8   7      239.81      264.79     15.96 o 
   0  -8   7      108.77      129.86     12.57 o 
   1  -8   7        6.64        2.98      4.59 o 
   2  -8   7      117.69      121.49     12.09 o 
   3  -8   7      108.80      118.53     11.60 o 
  -4  -7   7        0.23        8.88      7.54 o 
  -3  -7   7       99.68      101.35      5.55 o 
  -2  -7   7      495.25      507.55     15.94 o 
  -1  -7   7       11.23        8.86      4.95 o 
   0  -7   7        1.14        6.38      5.17 o 
   1  -7   7        1.38        0.78      3.88 o 
   2  -7   7      305.02      306.22     16.50 o 
   3  -7   7       52.72       54.86      8.51 o 
   4  -7   7        0.38       -1.56      5.68 o 
  -5  -6   7       73.74       60.09     12.11 o 
  -4  -6   7      151.53      160.36     12.62 o 
  -3  -6   7       82.80       94.52     10.20 o 
  -2  -6   7       18.70       13.86      4.15 o 
  -1  -6   7       78.36      105.02      9.66 o 
   0  -6   7      419.82      402.57     18.55 o 
   1  -6   7      155.47      160.82     11.36 o 
   2  -6   7       21.91       31.44      7.48 o 
   3  -6   7       11.18        6.19      5.60 o 
   4  -6   7       11.89       15.75      5.16 o 
   5  -6   7       35.85       48.62     12.06 o 
  -5  -5   7      373.44      382.52     17.52 o 
  -4  -5   7       90.19       78.99      9.26 o 
  -3  -5   7        0.21       -4.83      5.16 o 
  -2  -5   7      840.93      765.08     16.11 o 
  -1  -5   7      790.98      833.07     17.32 o 
   0  -5   7      220.07      178.73     11.95 o 
   1  -5   7       56.16       53.39      5.69 o 
   2  -5   7       33.10       26.60      6.51 o 
   3  -5   7       69.97       69.71      6.92 o 
   4  -5   7       11.48       13.71      4.50 o 
   5  -5   7        0.24       -6.16      6.16 o 
   6  -5   7       12.70       11.68      9.07 o 
  -6  -4   7      157.42      172.72     15.02 o 
  -5  -4   7       32.95       43.98      7.53 o 
  -4  -4   7      146.27      144.27     12.52 o 
  -3  -4   7      415.69      389.35     15.88 o 
  -2  -4   7      167.49      185.95      5.91 o 
  -1  -4   7      142.40      133.68      6.03 o 
   0  -4   7       25.67       37.63      3.89 o 
   1  -4   7      262.01      277.06      8.95 o 
   2  -4   7      185.25      168.85     11.52 o 
   3  -4   7       11.84       10.18      4.23 o 
   4  -4   7        0.21       -2.58      3.39 o 
   5  -4   7       43.84       57.66     11.28 o 
   6  -4   7       77.56       70.18     12.52 o 
  -6  -3   7      120.59      131.43     12.92 o 
  -5  -3   7        5.38        4.17      4.93 o 
  -4  -3   7       35.94       38.19      6.58 o 
  -3  -3   7      129.11      115.51      7.45 o 
  -2  -3   7      178.45      169.20      5.34 o 
  -1  -3   7      157.55      167.98      6.09 o 
   0  -3   7        1.52        1.32      2.11 o 
   1  -3   7       29.71       35.67      3.66 o 
   2  -3   7       15.91       12.30      3.56 o 
   3  -3   7       56.44       58.03      5.65 o 
   4  -3   7       72.31       71.06      5.37 o 
   5  -3   7       62.83       48.65      9.72 o 
   6  -3   7       29.78       29.32      9.58 o 
   7  -3   7        0.10        3.26      7.16 o 
  -6  -2   7        0.45       -0.73      5.55 o 
  -5  -2   7       72.09       70.18      7.68 o 
  -4  -2   7       32.73       40.02     18.25 o 
  -3  -2   7      134.27      134.56      7.68 o 
  -2  -2   7      442.49      418.85      7.76 o 
  -1  -2   7      345.45      345.17      8.00 o 
   0  -2   7       13.35        7.39      2.24 o 
   1  -2   7      386.40      373.44      7.45 o 
   2  -2   7       35.55       28.10      4.64 o 
   3  -2   7      146.42      153.07      7.44 o 
   4  -2   7      176.78      177.67     23.33 o 
   5  -2   7        0.58       -3.58      4.33 o 
   6  -2   7       73.55       73.41     10.77 o 
   7  -2   7       73.35       63.34     10.96 o 
  -6  -1   7      177.15      165.05     13.16 o 
  -5  -1   7      140.86      149.25     12.25 o 
  -4  -1   7      304.83      299.56     19.32 o 
  -3  -1   7       58.34       55.67      5.40 o 
  -2  -1   7       61.14       59.66      4.25 o 
  -1  -1   7      164.27      164.23      5.27 o 
   0  -1   7     1836.32     1876.04     25.73 o 
   1  -1   7        4.50        2.33      1.70 o 
   2  -1   7       40.72       41.64      3.93 o 
   3  -1   7       74.44       78.88      7.80 o 
   4  -1   7      292.27      320.47      8.78 o 
   5  -1   7      147.13      142.68     12.46 o 
   6  -1   7       27.66       29.99      7.70 o 
   7  -1   7       53.81       58.18      9.69 o 
  -6   0   7       82.13       97.72     10.47 o 
  -5   0   7       97.90       93.33      9.75 o 
  -4   0   7       63.68       56.98      7.97 o 
  -3   0   7       42.09       48.19      5.03 o 
  -2   0   7       78.03       99.09      4.16 o 
  -1   0   7      283.54      272.83      6.21 o 
   0   0   7      957.71      836.61     16.94 o 
   1   0   7       78.75       84.70      3.50 o 
   2   0   7       17.84       22.64      3.17 o 
   3   0   7      639.51      617.46     12.12 o 
   4   0   7      824.89      818.29     13.38 o 
   5   0   7      158.60      174.26     13.16 o 
   6   0   7        0.55        3.04      5.22 o 
   7   0   7      139.69      159.94     13.41 o 
   8   0   7       52.03       79.58     10.88 o 
  -6   1   7       13.06       24.36      6.97 o 
  -5   1   7       40.50       47.19      7.86 o 
  -4   1   7      394.25      437.43     19.54 o 
  -3   1   7     1299.64     1293.83     22.77 o 
  -2   1   7      166.59      180.25      7.08 o 
  -1   1   7       14.02       14.46      2.91 o 
   0   1   7        0.07       -0.88      1.71 o 
   1   1   7     1118.56     1135.16     14.82 o 
   2   1   7      358.07      351.40      8.54 o 
   3   1   7      423.96      405.75     15.63 o 
   4   1   7       21.13       22.77      4.82 o 
   5   1   7       96.51       71.12      6.67 o 
   6   1   7      109.42      127.36     11.36 o 
   7   1   7      116.70       82.94     10.20 o 
   8   1   7       24.81       22.96      7.30 o 
  -6   2   7       15.90       24.34      7.13 o 
  -5   2   7       18.53       21.13      6.41 o 
  -4   2   7      664.57      624.75     23.58 o 
  -3   2   7       23.09       18.09      5.16 o 
  -2   2   7        1.40       -0.61      1.63 o 
  -1   2   7      261.85      259.99      4.48 o 
   0   2   7     1419.45     1356.30     27.19 o 
   1   2   7        8.71       -2.03      2.49 o 
   2   2   7     1162.28     1185.72     17.95 o 
   3   2   7      173.93      193.68      6.09 o 
   4   2   7     1101.64     1139.44     44.30 o 
   5   2   7      447.93      436.38     17.81 o 
   6   2   7       36.10       39.30      7.19 o 
   7   2   7        1.26       -1.45      5.06 o 
   8   2   7        1.39       -5.46      5.63 o 
  -6   3   7       64.44       68.65      9.40 o 
  -5   3   7       31.06       19.46      6.78 o 
  -4   3   7       12.63        8.05      4.95 o 
  -3   3   7       44.28       41.40      7.08 o 
  -2   3   7      728.40      686.81     11.73 o 
  -1   3   7     2923.33     2824.22     35.60 o 
   0   3   7      647.92      649.07     14.65 o 
   1   3   7      123.33      145.36      5.00 o 
   2   3   7     1581.85     1611.29     22.40 o 
   3   3   7     4196.35     4269.27     49.65 o 
   5   3   7       57.71       64.23      8.16 o 
   6   3   7       68.36       84.23      9.29 o 
   7   3   7       19.47       20.22      6.54 o 
   8   3   7       34.03       25.39      7.46 o 
  -6   4   7       16.22       12.65      6.70 o 
  -5   4   7       15.74        6.84      5.46 o 
  -4   4   7      106.87      120.58     11.41 o 
  -3   4   7      321.22      270.66     15.94 o 
  -2   4   7      587.35      627.64     11.67 o 
  -1   4   7      449.38      428.89      9.89 o 
   0   4   7     1151.60     1196.76     15.11 o 
   1   4   7     1361.66     1384.57     15.62 o 
   2   4   7       10.44        5.92      1.93 o 
   3   4   7      273.54      270.96      7.11 o 
   4   4   7      219.07      208.80      9.05 o 
   5   4   7      218.07      182.25     12.25 o 
   6   4   7      214.12      197.81     12.98 o 
   7   4   7       12.24       13.03      5.90 o 
   8   4   7        1.41       -3.55      5.33 o 
  -6   5   7        2.85        0.46      6.49 o 
  -5   5   7      216.41      234.53     16.56 o 
  -4   5   7      409.97      434.69     21.37 o 
  -3   5   7      126.68      120.82     11.55 o 
  -2   5   7       29.76       35.12      3.48 o 
  -1   5   7     2000.98     2033.35     28.39 o 
   0   5   7     1790.96     1680.80     45.12 o 
   1   5   7       68.26       69.24      3.37 o 
   2   5   7      132.90      126.58      4.63 o 
   3   5   7      151.48      142.89      5.35 o 
   4   5   7       26.56       31.64      2.73 o 
   5   5   7      152.05      155.17     11.63 o 
   6   5   7       40.11       43.69      7.38 o 
   7   5   7        0.12        4.15      5.22 o 
   8   5   7        5.35       11.74      6.49 o 
  -5   6   7      172.14      175.04     15.40 o 
  -4   6   7      183.46      196.33     16.18 o 
  -3   6   7      521.43      500.16     24.28 o 
  -2   6   7        6.69        7.68      3.15 o 
  -1   6   7       25.56       32.77      5.46 o 
   0   6   7     1029.60     1054.49     15.21 o 
   1   6   7      122.90      147.24      4.75 o 
   2   6   7     1576.04     1606.12     18.88 o 
   3   6   7        8.15        9.09      5.98 o 
   4   6   7        8.81       10.98      2.75 o 
   5   6   7        3.83       -0.35      4.36 o 
   6   6   7       81.40       77.18      9.21 o 
   7   6   7        0.36        3.72      5.25 o 
   8   6   7        5.61        1.72      5.95 o 
  -5   7   7        7.29       12.17      8.64 o 
  -4   7   7       80.51       75.43     12.14 o 
  -3   7   7      259.91      248.34     17.85 o 
  -2   7   7     1284.72     1256.99     23.84 o 
  -1   7   7        0.16       -0.29      2.69 o 
   0   7   7      483.04      516.38     11.52 o 
   1   7   7      921.37      936.59     15.75 o 
   3   7   7       12.81       10.07      3.51 o 
   4   7   7       18.50       20.39      3.49 o 
   5   7   7       75.92       87.44     10.04 o 
   6   7   7       25.08       29.21      7.56 o 
   7   7   7       46.22       39.55      8.13 o 
   8   7   7        1.86       -2.61      5.81 o 
  -5   8   7       37.94       26.01     10.42 o 
  -4   8   7      356.33      391.53     24.44 o 
  -3   8   7        9.29        7.62      7.11 o 
  -2   8   7      812.46      757.05     17.85 o 
  -1   8   7        6.96        9.29      3.34 o 
   0   8   7       12.99       15.16      4.07 o 
   1   8   7       99.27      107.86      6.81 o 
   2   8   7      313.85      292.22     11.09 o 
   3   8   7       48.71       47.41      8.14 o 
   4   8   7       19.40       26.29      3.82 o 
   5   8   7       23.85       26.19      7.51 o 
   6   8   7        0.00       -0.39      4.13 o 
   7   8   7        2.16        0.78      5.92 o 
  -4   9   7        8.00       15.24      8.75 o 
  -3   9   7       68.86       56.75     12.79 o 
  -2   9   7      283.96      300.54     11.56 o 
  -1   9   7      154.57      132.96     10.36 o 
   0   9   7      128.77      123.40     10.18 o 
   1   9   7      398.97      399.09     12.40 o 
   2   9   7        2.57        1.32      4.66 o 
   3   9   7        1.48        2.22      3.61 o 
   4   9   7       17.51       21.91      3.67 o 
   5   9   7       16.05       25.71      6.03 o 
   6   9   7       14.36       10.01      5.11 o 
   7   9   7       17.19       29.13      8.51 o 
  -3  10   7       75.67       69.64     14.78 o 
  -2  10   7       20.15       14.21      6.16 o 
  -1  10   7       89.45       86.04      9.29 o 
   0  10   7      143.85      178.56     12.84 o 
   1  10   7      199.73      197.17     17.12 o 
   2  10   7       48.28       35.40      7.08 o 
   3  10   7       36.58       43.38      5.77 o 
   4  10   7       10.28       11.11      3.51 o 
   5  10   7      135.94      125.37     10.33 o 
   6  10   7       43.59       33.57      9.72 o 
   7  10   7        0.12        0.32      6.57 o 
  -2  11   7       40.47       46.84      8.16 o 
  -1  11   7        4.38        4.55      5.38 o 
   0  11   7        6.62        0.54      5.57 o 
   1  11   7        8.25       18.11      4.85 o 
   2  11   7       18.02        9.77      5.98 o 
   3  11   7        1.60       -0.13      4.41 o 
   4  11   7      264.61      269.78     11.16 o 
   5  11   7       89.74       74.01      9.66 o 
   6  11   7        3.89       -2.42      6.16 o 
  -1  12   7        1.31       11.90      6.51 o 
   0  12   7       45.33       61.84      9.93 o 
   1  12   7      130.15      118.63     12.29 o 
   2  12   7      140.79      137.62     12.54 o 
   3  12   7       15.60       26.46      6.81 o 
   4  12   7       14.08        7.00      5.65 o 
   5  12   7       18.61       21.00      9.80 o 
   1  13   7       90.52       85.45      8.44 o 
   2  13   7        1.00        3.39      6.60 o 
   3  13   7      186.07      187.37     14.27 o 
  -2  -8   8      121.70      108.09     10.71 o 
  -1  -8   8       32.96       35.10      8.00 o 
   0  -8   8       26.61       20.00      7.32 o 
   1  -8   8        1.09        4.29      5.99 o 
   2  -8   8      135.83      140.61     13.51 o 
  -4  -7   8       35.48       29.32     10.90 o 
  -3  -7   8       92.97      104.56     15.64 o 
  -2  -7   8       41.89       37.82      7.16 o 
  -1  -7   8        1.97        6.43      5.25 o 
   0  -7   8        1.08        0.73      5.03 o 
   1  -7   8      141.28      153.33     12.36 o 
   2  -7   8      202.73      200.99     14.62 o 
   3  -7   8        0.26       -5.36      5.36 o 
  -4  -6   8       42.04       52.50     12.33 o 
  -3  -6   8       39.08       51.07     11.41 o 
  -2  -6   8       11.90        7.34      4.19 o 
  -1  -6   8      420.56      430.94     18.66 o 
   0  -6   8      338.21      357.56     18.01 o 
   1  -6   8        2.48        6.26      4.21 o 
   2  -6   8        8.17       16.13      6.51 o 
   3  -6   8        8.59        5.90      5.76 o 
   4  -6   8      153.67      146.77     11.09 o 
  -5  -5   8        6.39        9.99      8.18 o 
  -4  -5   8        7.69       -1.56      5.16 o 
  -3  -5   8        3.09       -4.93      4.93 o 
  -2  -5   8      315.89      365.97     12.46 o 
  -1  -5   8      436.70      428.31     14.36 o 
   0  -5   8       76.31       79.50      9.10 o 
   1  -5   8       73.31       82.06      7.48 o 
   2  -5   8      775.94      729.14     25.06 o 
   3  -5   8       88.88       76.72      8.96 o 
   4  -5   8       87.65       87.36      7.39 o 
   5  -5   8        4.18        0.92      7.67 o 
  -5  -4   8       17.93        7.76      6.20 o 
  -4  -4   8       38.48       27.80      7.04 o 
  -3  -4   8      760.38      782.89     24.10 o 
  -2  -4   8      214.52      192.63     12.94 o 
  -1  -4   8       42.18       39.70      5.33 o 
   0  -4   8      432.78      405.67     17.39 o 
   1  -4   8     1389.05     1406.72     35.82 o 
   2  -4   8        3.15        6.38      5.46 o 
   3  -4   8      144.90      153.70     10.49 o 
   4  -4   8       17.60       15.89      4.56 o 
   5  -4   8       63.38       76.24     12.95 o 
   6  -4   8       43.45       40.97     11.12 o 
  -6  -3   8       39.26       42.83      9.88 o 
  -5  -3   8       79.09       95.20      9.80 o 
  -4  -3   8      264.50      286.82     22.29 o 
  -3  -3   8       50.31       42.20      7.19 o 
  -2  -3   8      603.78      594.46     22.24 o 
  -1  -3   8       21.08       21.78      4.42 o 
   0  -3   8      126.31      136.54      6.16 o 
   1  -3   8       17.34       22.61      3.86 o 
   2  -3   8      250.36      233.13     13.08 o 
   3  -3   8       91.95       97.16      7.01 o 
   4  -3   8        1.30        0.86      3.42 o 
   5  -3   8        7.74       14.16      7.35 o 
   6  -3   8        7.54        3.55      7.03 o 
  -6  -2   8      238.19      261.99     17.74 o 
  -5  -2   8        0.72       -3.64      4.48 o 
  -4  -2   8      154.48      146.09     10.14 o 
  -3  -2   8      226.56      224.20     12.08 o 
  -2  -2   8      218.98      205.88      7.11 o 
  -1  -2   8       31.27       32.42      7.59 o 
   0  -2   8        8.90        6.71      2.49 o 
   1  -2   8      118.60      133.02      6.00 o 
   2  -2   8      200.58      202.25      8.09 o 
   3  -2   8       32.38       27.61      4.77 o 
   4  -2   8       12.44       13.23      3.82 o 
   5  -2   8        1.54        0.59      5.73 o 
   6  -2   8        2.82        5.38      6.46 o 
   7  -2   8       19.81       24.79      9.07 o 
  -6  -1   8      277.40      304.42     18.71 o 
  -5  -1   8       15.37       13.38      6.46 o 
  -4  -1   8      131.47      113.78      9.62 o 
  -3  -1   8      691.56      664.64     19.55 o 
  -2  -1   8      263.13      287.50     10.31 o 
  -1  -1   8      555.17      578.58     10.60 o 
   0  -1   8      642.70      616.60     10.25 o 
   1  -1   8      181.48      190.87      5.53 o 
   2  -1   8       22.74       28.43      3.89 o 
   3  -1   8      368.63      383.77     10.35 o 
   4  -1   8      400.95      406.27     11.05 o 
   5  -1   8        1.97        4.66      5.68 o 
   6  -1   8        1.96        4.90      5.55 o 
   7  -1   8        0.44        0.00      6.22 o 
  -6   0   8       16.06       23.37      7.54 o 
  -5   0   8      164.34      192.81     14.19 o 
  -4   0   8      389.71      346.39     18.36 o 
  -3   0   8      115.18      100.25     10.31 o 
  -2   0   8      511.18      518.53      8.26 o 
  -1   0   8      137.78      140.87      4.98 o 
   0   0   8       15.05       15.70      2.71 o 
   1   0   8       60.84       64.64      3.49 o 
   2   0   8       46.94       60.61      8.10 o 
   3   0   8       60.03       53.90      4.43 o 
   4   0   8       78.66       75.96      5.11 o 
   5   0   8       52.54       42.16      8.32 o 
   6   0   8       12.13       15.59      6.68 o 
   7   0   8       93.18      102.68     12.03 o 
  -6   1   8        3.48        7.73      6.25 o 
  -5   1   8        5.58        8.83      5.92 o 
  -4   1   8      155.63      186.48     13.19 o 
  -3   1   8      304.19      264.87     15.43 o 
  -2   1   8      158.36      165.33      5.53 o 
  -1   1   8        1.68        5.88      4.06 o 
   0   1   8     2176.76     2267.19     29.14 o 
   1   1   8      955.96      928.70     12.38 o 
   2   1   8       32.72       41.79      3.64 o 
   3   1   8        0.11       -2.26      2.26 o 
   4   1   8       59.01       60.01      4.00 o 
   5   1   8      144.82      150.86     12.57 o 
   6   1   8      150.92      159.96     13.33 o 
   7   1   8       34.60       18.41      7.46 o 
   8   1   8        4.34        9.53      7.16 o 
  -6   2   8        2.13        6.38      6.35 o 
  -5   2   8       87.91       79.90     10.07 o 
  -4   2   8       24.95       18.52      6.60 o 
  -3   2   8        0.52        7.70      5.79 o 
  -2   2   8       10.50        8.52      3.06 o 
  -1   2   8     1176.27     1163.51     16.39 o 
   0   2   8      280.68      279.63     12.91 o 
   1   2   8       70.10       89.34      3.66 o 
   2   2   8       24.59       17.20      5.65 o 
   3   2   8      988.78      955.90     16.20 o 
   4   2   8      211.28      209.58      6.26 o 
   5   2   8        1.99        4.02      3.85 o 
   6   2   8       85.59       77.32      9.72 o 
   7   2   8        7.56       13.73      6.95 o 
   8   2   8       68.45       70.80     10.63 o 
  -6   3   8       31.66       27.06      8.64 o 
  -5   3   8       20.62       22.02      6.97 o 
  -4   3   8        0.64        0.73      4.90 o 
  -3   3   8        3.48       -1.56      4.01 o 
  -2   3   8     1004.15      973.53     22.14 o 
  -1   3   8      252.98      238.78      7.56 o 
   0   3   8       66.49       72.45      5.34 o 
   1   3   8        8.06       11.34      2.07 o 
   2   3   8     1243.62     1269.11     23.35 o 
   3   3   8     1245.87     1275.89     19.54 o 
   4   3   8      167.53      171.35      5.72 o 
   5   3   8       51.87       55.70      6.22 o 
   6   3   8      418.25      419.40     19.92 o 
   7   3   8      433.70      421.82     20.30 o 
   8   3   8        3.92        6.11      6.49 o 
  -6   4   8        0.05        7.65      6.57 o 
  -5   4   8       10.59        7.86      6.19 o 
  -4   4   8      170.30      164.30     13.81 o 
  -3   4   8        0.72        4.50      5.30 o 
  -2   4   8       40.60       35.63      3.89 o 
  -1   4   8       14.43       20.46      3.19 o 
   0   4   8      946.45      905.59     12.96 o 
   1   4   8      621.81      658.85      9.94 o 
   2   4   8      630.71      629.79     14.60 o 
   3   4   8       18.74       17.67      3.84 o 
   4   4   8      767.67      808.84     13.47 o 
   5   4   8      421.89      405.69     19.01 o 
   6   4   8       12.14       22.32      6.89 o 
   7   4   8        1.89        8.75      6.49 o 
   8   4   8        0.09       -0.22      5.95 o 
  -6   5   8        0.61        4.71      7.00 o 
  -5   5   8      263.16      276.50     18.41 o 
  -4   5   8      110.15       84.26     11.25 o 
  -3   5   8        1.52        9.56      5.84 o 
  -2   5   8      164.65      163.88      9.13 o 
  -1   5   8     1604.62     1628.87     24.56 o 
   0   5   8      655.86      654.09     12.57 o 
   1   5   8      323.07      326.78      5.53 o 
   2   5   8      258.43      284.88      7.80 o 
   3   5   8     2136.64     2125.41     28.53 o 
   4   5   8      208.47      201.30      7.05 o 
   5   5   8        1.32        2.50      4.55 o 
   6   5   8        0.59        2.40      4.93 o 
   7   5   8       15.13        8.48      6.06 o 
   8   5   8       27.33       21.70      7.94 o 
  -5   6   8       12.99        3.26      6.70 o 
  -4   6   8       22.80       15.21      7.75 o 
  -3   6   8      148.18      128.65     13.11 o 
  -2   6   8      939.88      908.40     18.44 o 
  -1   6   8      345.09      329.65      9.57 o 
   0   6   8      532.03      534.36     10.89 o 
   1   6   8     1477.30     1522.04     22.00 o 
   2   6   8      505.47      529.01      8.73 o 
   3   6   8       41.14       39.12      4.51 o 
   4   6   8       12.04       13.86      3.22 o 
   5   6   8      202.03      179.99     13.38 o 
   6   6   8      131.67      119.47     11.50 o 
   7   6   8        2.38        1.08      5.14 o 
   8   6   8        5.55       -5.92      5.92 o 
  -5   7   8       69.25       65.42     12.52 o 
  -4   7   8      183.42      171.00     16.42 o 
  -3   7   8      221.70      228.66     17.93 o 
  -2   7   8      204.47      192.74     10.55 o 
  -1   7   8      456.96      477.17     19.81 o 
   0   7   8      239.32      217.82      8.19 o 
   1   7   8      155.54      165.21      7.33 o 
   2   7   8     1610.46     1628.27     29.65 o 
   3   7   8       23.31       21.58      5.73 o 
   4   7   8      578.24      594.73     13.91 o 
   5   7   8      245.90      237.14     15.69 o 
   6   7   8        3.20       -4.66      4.71 o 
   7   7   8        1.87        0.19      5.44 o 
   8   7   8        8.88        6.68      6.86 o 
  -4   8   8        9.62        5.98      7.75 o 
  -3   8   8        1.73       -6.35      6.35 o 
  -2   8   8        4.19        7.63      3.88 o 
  -1   8   8      651.56      664.32     21.63 o 
   0   8   8     1085.29     1064.06     29.50 o 
   1   8   8      366.26      347.76     11.29 o 
   2   8   8     1034.01     1076.77     29.56 o 
   3   8   8       18.50       14.99      4.13 o 
   4   8   8       75.89       67.67     12.33 o 
   5   8   8        1.20       -0.22      6.11 o 
   6   8   8       37.20       29.05      8.05 o 
   7   8   8        1.81        6.78      6.25 o 
  -4   9   8        2.14       -4.63      7.43 o 
  -3   9   8        9.78        6.33      8.64 o 
  -2   9   8      358.51      355.58     12.64 o 
  -1   9   8      120.26      111.77      9.53 o 
   0   9   8      252.66      216.52     13.08 o 
   1   9   8      265.10      285.86     10.89 o 
   2   9   8       72.93       63.61      8.16 o 
   3   9   8       90.24       85.56      9.36 o 
   4   9   8      105.02      117.87      7.12 o 
   5   9   8      162.40      154.78     16.50 o 
   6   9   8        4.15        3.05      4.92 o 
   7   9   8        0.32        8.91      7.11 o 
  -3  10   8       17.70       17.98     10.31 o 
  -2  10   8       22.67       29.18      6.35 o 
  -1  10   8       46.58       49.45      7.81 o 
   0  10   8      517.12      535.18     21.19 o 
   1  10   8      200.89      202.09      9.91 o 
   2  10   8      184.21      169.41     12.33 o 
   3  10   8       89.79       90.21      8.96 o 
   4  10   8       83.04       92.49     11.36 o 
   5  10   8       30.32       29.85      6.65 o 
   6  10   8        1.61       -4.60      5.52 o 
  -2  11   8        0.72        1.40      5.68 o 
  -1  11   8        4.34       -4.74      4.74 o 
   0  11   8       23.63       22.77      6.86 o 
   1  11   8      112.99      103.28      9.88 o 
   2  11   8       51.50       64.07      9.07 o 
   3  11   8       16.94       25.95      6.62 o 
   4  11   8       10.24        4.33      4.28 o 
   5  11   8       30.82       32.64      7.59 o 
   6  11   8       23.31       20.62      9.13 o 
  -1  12   8        2.14       -1.56      5.46 o 
   0  12   8       46.47       28.16      7.83 o 
   1  12   8       77.66       79.39      7.71 o 
   2  12   8       40.40       30.82      8.08 o 
   3  12   8        0.04       -2.85      4.47 o 
   4  12   8       38.48       48.97      7.94 o 
   5  12   8       21.22       25.98     10.50 o 
   1  13   8        0.12       -3.08      6.78 o 
   2  13   8       22.27       39.82      9.05 o 
   3  13   8       66.04       59.20      9.85 o 
  -2  -7   9        3.03        3.02      5.55 o 
  -1  -7   9       38.17       20.70      6.46 o 
   0  -7   9       92.76       91.85     11.39 o 
   1  -7   9       29.04       36.55      6.34 o 
   2  -7   9        3.97        2.34      6.81 o 
   3  -7   9        0.11       -5.65      5.65 o 
  -4  -6   9        0.06        1.18      8.26 o 
  -3  -6   9       37.78       26.79     10.80 o 
  -2  -6   9       64.26       57.56      7.78 o 
  -1  -6   9      174.43      164.73     12.30 o 
   0  -6   9       57.50       68.35      9.64 o 
   1  -6   9        0.24       11.13      4.64 o 
   2  -6   9       20.62       40.97      8.61 o 
   3  -6   9      196.42      224.87     14.89 o 
   4  -6   9      111.16      125.83     11.23 o 
  -4  -5   9       44.43       68.57     12.79 o 
  -3  -5   9       32.00       37.61     10.47 o 
  -2  -5   9      123.12      133.24      8.25 o 
  -1  -5   9        7.97        6.68      4.98 o 
   0  -5   9       12.54        8.88      5.20 o 
   1  -5   9      156.07      150.84     15.65 o 
   2  -5   9      239.88      241.72     14.62 o 
   3  -5   9       27.14       22.64      6.95 o 
   4  -5   9        1.88        6.22      5.95 o 
   5  -5   9       32.73       58.18     13.76 o 
  -5  -4   9       24.07       16.83      8.78 o 
  -4  -4   9      119.97      135.02     22.09 o 
  -3  -4   9       59.97       50.37     10.55 o 
  -2  -4   9       56.84       60.17     10.23 o 
  -1  -4   9        9.90        5.62      4.06 o 
   0  -4   9      161.56      166.37     12.06 o 
   1  -4   9      952.37      915.86     20.62 o 
   2  -4   9       65.42       57.02      8.48 o 
   3  -4   9       15.46       17.93      6.14 o 
   4  -4   9      362.56      383.14     15.65 o 
   5  -4   9      207.51      222.09     20.00 o 
  -5  -3   9      116.51      119.28     11.41 o 
  -4  -3   9       38.67       25.88     17.88 o 
  -3  -3   9      235.78      239.59     17.98 o 
  -2  -3   9      366.80      364.64     12.67 o 
  -1  -3   9      369.53      389.65     15.23 o 
   0  -3   9      224.94      175.66     11.60 o 
   1  -3   9      295.65      276.90     10.42 o 
   2  -3   9      469.84      488.61     19.41 o 
   3  -3   9      146.18      140.52      8.65 o 
   4  -3   9        9.73        7.86      6.58 o 
   5  -3   9       38.46       43.45     10.82 o 
   6  -3   9        6.89       15.48      8.83 o 
  -5  -2   9      100.43       80.12     11.93 o 
  -4  -2   9        2.88        2.12      5.28 o 
  -3  -2   9      219.76      204.46     16.02 o 
  -2  -2   9      710.27      712.81     21.39 o 
  -1  -2   9        1.13        0.45      2.97 o 
   0  -2   9      498.08      487.96     12.13 o 
   1  -2   9      426.66      423.70     10.75 o 
   2  -2   9       79.24       87.95      8.78 o 
   3  -2   9        6.70        5.81      3.90 o 
   4  -2   9       30.04       31.67      7.63 o 
   5  -2   9       59.48       56.83     10.69 o 
   6  -2   9        3.08        3.63      6.73 o 
  -6  -1   9       90.64      112.58     13.33 o 
  -5  -1   9       89.47       81.73     11.66 o 
  -4  -1   9      432.14      447.31     22.94 o 
  -3  -1   9        3.02        2.42      5.52 o 
  -2  -1   9      896.24      927.57     18.47 o 
  -1  -1   9       11.71       10.26      3.37 o 
   0  -1   9       69.47       75.03      5.49 o 
   1  -1   9      339.77      370.61      8.84 o 
   2  -1   9        0.58        2.35      2.87 o 
   3  -1   9       90.10       97.69      6.78 o 
   4  -1   9      230.02      239.06     11.45 o 
   5  -1   9       95.95      107.60     12.68 o 
   6  -1   9        2.20       -3.80      5.87 o 
   7  -1   9       39.09       51.93     10.90 o 
  -6   0   9      107.87      143.16     14.27 o 
  -5   0   9       40.97       53.09      9.64 o 
  -4   0   9      338.08      314.03     18.55 o 
  -3   0   9        5.37       -0.97      4.36 o 
  -2   0   9      533.03      459.39      8.62 o 
  -1   0   9      919.64      899.99     16.91 o 
   0   0   9     1316.53     1312.13     20.76 o 
   1   0   9      865.24      857.84     15.55 o 
   2   0   9      473.79      510.65     10.79 o 
   3   0   9        1.14        0.29      7.71 o 
   4   0   9        1.05       -3.82      3.82 o 
   5   0   9       19.95       10.77      6.22 o 
   6   0   9       35.61       19.52      7.62 o 
   7   0   9        0.50        1.24      5.87 o 
  -6   1   9        8.19        6.73      7.08 o 
  -5   1   9       34.27       36.42      8.56 o 
  -4   1   9      183.27      191.46     14.51 o 
  -3   1   9      445.47      414.31     20.51 o 
  -2   1   9       34.56       40.45      4.24 o 
  -1   1   9        2.27        4.41      2.78 o 
   0   1   9      703.90      723.52     11.54 o 
   1   1   9      739.79      774.52     12.85 o 
   2   1   9       86.18       89.75      4.59 o 
   3   1   9      120.09      109.93      9.05 o 
   4   1   9      403.77      433.02     19.80 o 
   5   1   9       34.65       25.57      7.59 o 
   6   1   9        1.01        6.11      6.51 o 
   7   1   9        3.29       -2.13      6.22 o 
  -6   2   9        8.24        4.76      6.70 o 
  -5   2   9       94.21       91.91     11.33 o 
  -4   2   9       17.57       25.52      7.48 o 
  -3   2   9       13.72       14.56      6.19 o 
  -2   2   9      100.08      106.57      5.61 o 
  -1   2   9      256.09      259.23      6.69 o 
   0   2   9       31.47       35.55      5.80 o 
   1   2   9       89.43       90.70      4.43 o 
   2   2   9      436.51      452.71     12.89 o 
   3   2   9     1292.18     1323.85     30.90 o 
   4   2   9       14.19       19.81      4.05 o 
   5   2   9       13.91       11.06      6.19 o 
   6   2   9        5.99        6.54      5.76 o 
   7   2   9      111.33      113.39     12.44 o 
   8   2   9        9.66       -2.23      6.60 o 
  -6   3   9        0.54       -1.86      6.30 o 
  -5   3   9       28.69       21.27      7.73 o 
  -4   3   9        0.25       -1.86      4.93 o 
  -3   3   9      307.52      349.54     18.90 o 
  -2   3   9      131.25      128.01      6.64 o 
  -1   3   9      190.09      189.46     11.91 o 
   0   3   9       38.78       41.75      3.92 o 
   1   3   9        8.88       12.79      2.40 o 
   2   3   9     1006.60     1024.17     19.94 o 
   3   3   9       47.95       45.04      4.17 o 
   4   3   9        0.67        0.67      2.60 o 
   5   3   9       50.54       53.41      6.76 o 
   6   3   9      201.52      200.64     14.70 o 
   7   3   9       12.14       29.88      8.13 o 
   8   3   9       21.71       29.26      8.70 o 
  -5   4   9       28.36       28.59      8.05 o 
  -4   4   9       27.30       46.55      9.26 o 
  -3   4   9       20.46       11.87      6.30 o 
  -2   4   9        6.77        8.33      2.93 o 
  -1   4   9      423.26      399.53     10.29 o 
   0   4   9      815.24      775.62     11.98 o 
   1   4   9       64.38       75.61      6.83 o 
   2   4   9       23.16       24.74      4.74 o 
   3   4   9       33.37       22.94      3.50 o 
   4   4   9      269.56      260.75     18.40 o 
   5   4   9      242.81      256.74     16.15 o 
   6   4   9       69.14       61.54      9.34 o 
   7   4   9        1.71        6.35      6.00 o 
   8   4   9       86.74       80.01     11.41 o 
  -5   5   9        0.72       -4.41      5.73 o 
  -4   5   9       23.70       24.98      8.51 o 
  -3   5   9      100.07      103.99     12.33 o 
  -2   5   9       66.65       65.16      6.26 o 
  -1   5   9      704.63      687.07     16.05 o 
   0   5   9      137.76      137.95     18.97 o 
   1   5   9       29.65       29.88      4.81 o 
   2   5   9     1038.86     1035.33     17.07 o 
   3   5   9      790.39      783.04     23.62 o 
   4   5   9       92.91      102.29      5.79 o 
   5   5   9       83.12       91.07     10.63 o 
   6   5   9      278.81      276.61     16.77 o 
   7   5   9      261.97      256.61     16.96 o 
   8   5   9        0.73        6.25      7.13 o 
  -5   6   9       15.91       22.48      9.02 o 
  -4   6   9       11.02       15.34      7.65 o 
  -3   6   9      148.71      141.44     14.46 o 
  -2   6   9      198.82      185.59     15.59 o 
  -1   6   9       34.14       33.73      4.78 o 
   0   6   9       97.69      108.33      8.61 o 
   1   6   9      870.50      860.81     15.47 o 
   2   6   9     1428.46     1437.56     19.49 o 
   3   6   9       39.61       44.90      5.17 o 
   4   6   9      209.50      221.84      8.39 o 
   5   6   9      738.87      729.84     28.54 o 
   6   6   9      174.77      173.50     14.13 o 
   7   6   9        0.21        5.11      5.87 o 
   8   6   9        0.77        0.30      6.70 o 
  -5   7   9        2.36        2.91      8.02 o 
  -4   7   9       36.94       44.72     10.82 o 
  -3   7   9       81.01       93.31     13.22 o 
  -2   7   9       80.09       88.69      6.16 o 
  -1   7   9      222.00      224.71      9.96 o 
   0   7   9      461.14      492.85     12.54 o 
   1   7   9      670.72      668.54     13.66 o 
   2   7   9      733.98      714.51     13.53 o 
   3   7   9      804.53      852.29     37.98 o 
   4   7   9       82.21       80.20      8.08 o 
   5   7   9       12.64        1.43      5.79 o 
   6   7   9      212.75      202.44     15.80 o 
   7   7   9        1.08       -1.10      5.87 o 
  -4   8   9       16.84        7.97      8.56 o 
  -3   8   9      302.92      300.89     21.51 o 
  -2   8   9      474.15      480.15     13.92 o 
  -1   8   9       44.45       43.08      5.64 o 
   0   8   9      122.55      135.30     10.50 o 
   1   8   9      106.56       95.19      6.68 o 
   2   8   9       15.31       28.00      6.30 o 
   3   8   9      475.94      459.53     20.92 o 
   4   8   9      566.70      497.04     18.88 o 
   5   8   9      105.41       85.50     11.44 o 
   6   8   9      248.61      217.28     16.39 o 
   7   8   9       27.98       24.71      8.56 o 
  -3   9   9       13.18       33.70     11.63 o 
  -2   9   9       18.53       24.77      6.02 o 
  -1   9   9       37.83       39.92      6.89 o 
   0   9   9        6.31       14.16      5.98 o 
   1   9   9      205.73      208.81      9.54 o 
   2   9   9      735.43      704.65     24.09 o 
   3   9   9        4.39        7.34      5.71 o 
   4   9   9      562.83      575.04     38.05 o 
   5   9   9       58.31       52.44     10.50 o 
   6   9   9        4.49        7.75      7.35 o 
   7   9   9        5.72       -5.90      5.98 o 
  -3  10   9        0.42       -4.39      8.94 o 
  -2  10   9       29.45       23.72      6.30 o 
  -1  10   9       35.83       27.16      6.60 o 
   0  10   9      297.87      297.23     15.67 o 
   1  10   9      108.19      110.73      9.65 o 
   2  10   9       21.95       19.98      6.57 o 
   3  10   9      122.57      113.09     10.10 o 
   4  10   9      369.79      410.24     16.70 o 
   5  10   9       36.49       20.95      6.32 o 
   6  10   9       36.87       35.24     10.50 o 
  -2  11   9      139.32      158.02     11.33 o 
  -1  11   9        7.63        1.67      5.11 o 
   0  11   9      179.39      176.09     13.35 o 
   1  11   9      181.16      175.55      9.71 o 
   2  11   9       10.72        4.09      5.38 o 
   3  11   9       53.62       60.52      8.67 o 
   4  11   9       32.43       35.75      6.86 o 
   5  11   9       75.62       77.20      9.74 o 
   6  11   9        2.64       -3.07      6.92 o 
  -1  12   9       11.30       25.68      7.38 o 
   0  12   9       56.62       47.35      9.26 o 
   1  12   9       34.50       34.14      6.66 o 
   2  12   9       29.22       42.29      8.78 o 
   3  12   9       19.14       20.00      6.51 o 
   4  12   9       97.39       95.06     10.10 o 
   5  12   9        7.39        7.62      9.45 o 
   1  13   9        4.30        3.66      4.68 o 
   2  13   9        0.85        2.61      5.81 o 
   3  13   9      101.86      113.95     12.14 o 
  -1  -7  10      232.81      276.04     16.64 o 
   0  -7  10        9.96        0.32      5.63 o 
   1  -7  10        0.18        2.92      4.76 o 
  -3  -6  10        2.63       14.38      9.96 o 
  -2  -6  10       91.59       84.93      9.15 o 
  -1  -6  10      107.78      150.46     12.33 o 
   0  -6  10        6.95        2.88      5.20 o 
   1  -6  10       22.07       18.26      5.08 o 
   2  -6  10       52.65       36.48      8.61 o 
   3  -6  10       71.21       91.58     11.04 o 
  -3  -5  10       17.74        5.03      8.40 o 
  -2  -5  10       15.75       18.91      5.90 o 
  -1  -5  10       99.73      107.39     10.31 o 
   0  -5  10       90.94       96.86     10.50 o 
   1  -5  10       59.12       70.21      9.09 o 
   2  -5  10       44.17       28.19      7.75 o 
   3  -5  10        1.05        7.05      6.08 o 
   4  -5  10       14.53       14.24      6.62 o 
  -4  -4  10        0.64        4.52      7.75 o 
  -3  -4  10        7.63        2.07      6.97 o 
  -2  -4  10       30.17       20.99      9.23 o 
  -1  -4  10       50.24       54.16      7.91 o 
   0  -4  10      196.43      193.80     13.00 o 
   1  -4  10        0.51        1.31      3.85 o 
   2  -4  10       52.96       56.83      9.13 o 
   3  -4  10        0.46        5.01      5.49 o 
   4  -4  10       67.95       81.08      9.05 o 
   5  -4  10       77.43       59.77      6.47 o 
  -5  -3  10        5.40        3.88      7.65 o 
  -4  -3  10       71.00       59.60     11.76 o 
  -3  -3  10      106.77      110.70     14.32 o 
  -2  -3  10      106.60      116.63      8.56 o 
  -1  -3  10      148.59      154.85      8.95 o 
   0  -3  10        0.51        6.11      5.11 o 
   1  -3  10      177.58      200.83     18.95 o 
   2  -3  10      300.03      357.91     17.34 o 
   3  -3  10      414.00      449.79     19.41 o 
   4  -3  10       10.65        6.09      4.32 o 
   5  -3  10       89.69      100.48      6.19 o 
   6  -3  10      100.96       99.23     15.64 o 
  -5  -2  10       26.37       29.80     10.31 o 
  -4  -2  10       32.64       25.22      8.99 o 
  -3  -2  10      392.16      388.30     23.26 o 
  -2  -2  10        2.57        0.60      3.09 o 
  -1  -2  10      354.57      333.43     13.34 o 
   0  -2  10      112.61      108.78     14.29 o 
   1  -2  10      247.61      261.42     10.32 o 
   2  -2  10      339.99      350.26     16.50 o 
   3  -2  10       28.59       17.07      6.38 o 
   4  -2  10      385.19      378.19     13.01 o 
   5  -2  10       76.35       75.01     11.39 o 
   6  -2  10        0.14        0.32      6.92 o 
  -5  -1  10      143.58      167.50     16.15 o 
  -4  -1  10       85.44       78.98     12.20 o 
  -3  -1  10      253.77      243.52     17.79 o 
  -2  -1  10      125.12      129.05      8.41 o 
  -1  -1  10      184.65      176.92      8.81 o 
   0  -1  10     1166.01     1203.94     25.50 o 
   1  -1  10       16.13       12.40      3.60 o 
   2  -1  10      498.94      479.22     13.81 o 
   3  -1  10      144.66      142.44     11.01 o 
   4  -1  10       90.15      102.28      6.86 o 
   5  -1  10        5.26        0.83      2.69 o 
   6  -1  10        0.20       -4.07      5.81 o 
   7  -1  10        8.77        9.34      8.05 o 
  -5   0  10       11.16        7.38      7.03 o 
  -4   0  10      265.35      274.86     18.12 o 
  -3   0  10      681.68      666.02     28.48 o 
  -2   0  10      295.57      286.61      6.93 o 
  -1   0  10       75.55       67.52      5.83 o 
   0   0  10     1844.23     1754.56     60.58 o 
   1   0  10        1.05        5.04      3.15 o 
   2   0  10      518.34      488.41     13.90 o 
   3   0  10      576.90      567.36     15.51 o 
   4   0  10      131.95      126.54      7.28 o 
   5   0  10      214.49      224.63     17.66 o 
   6   0  10       49.46       37.96      9.66 o 
   7   0  10        2.05       10.34      7.75 o 
  -5   1  10      157.19      158.83     14.99 o 
  -4   1  10      341.34      357.32     20.59 o 
  -3   1  10       48.83       34.84      8.45 o 
  -2   1  10       58.01       56.04      4.58 o 
  -1   1  10       63.74       63.35      5.68 o 
   1   1  10      713.90      692.97     15.99 o 
   2   1  10      460.34      466.69     10.09 o 
   3   1  10      121.75      122.14      9.88 o 
   4   1  10      560.66      583.88     14.77 o 
   5   1  10       34.96       29.21      8.26 o 
   6   1  10        0.03       -2.72      6.30 o 
   7   1  10       14.16       12.20      8.40 o 
  -5   2  10        9.41        4.47      6.43 o 
  -4   2  10       26.80       35.00      8.53 o 
  -3   2  10       24.31       30.18      8.21 o 
  -2   2  10      122.02      137.35      6.39 o 
  -1   2  10      390.74      374.35     11.77 o 
   0   2  10        5.68        6.38      4.37 o 
   1   2  10       26.87       19.73      3.61 o 
   2   2  10      136.60      136.23      5.71 o 
   3   2  10      289.25      288.38     11.00 o 
   4   2  10       75.64       83.27      5.73 o 
   5   2  10        0.91       -4.90      4.90 o 
   6   2  10      205.80      198.59     15.64 o 
   7   2  10       62.73       69.00     11.55 o 
  -5   3  10        4.80        3.85      7.43 o 
  -4   3  10       84.16       80.90     11.58 o 
  -3   3  10      267.89      270.52     18.36 o 
  -2   3  10        2.09        4.97      2.70 o 
  -1   3  10        3.34       -2.58      2.78 o 
   0   3  10       90.94       81.63      6.43 o 
   1   3  10      413.36      417.89     10.39 o 
   2   3  10        0.97       -0.83      2.36 o 
   3   3  10       13.77       13.86      3.96 o 
   4   3  10        1.82       -0.15      2.76 o 
   5   3  10       99.28       91.07     11.04 o 
   6   3  10       24.66       32.95      8.02 o 
   7   3  10        0.16       -0.24      5.79 o 
  -5   4  10      563.53      526.59     26.65 o 
  -4   4  10       37.84       35.59      8.94 o 
  -3   4  10      334.79      288.02     18.58 o 
  -2   4  10        6.75        7.52      2.90 o 
  -1   4  10      401.97      398.09     21.19 o 
   0   4  10      241.23      251.53     10.02 o 
   1   4  10      133.27      141.26      6.43 o 
   2   4  10       14.86        9.80      5.25 o 
   3   4  10      309.79      317.68     10.50 o 
   4   4  10      290.12      310.76      9.58 o 
   5   4  10        2.29        1.53      5.06 o 
   6   4  10       19.32       14.73      6.73 o 
   7   4  10       12.95       12.25      7.08 o 
   8   4  10       22.49       17.90      7.75 o 
  -5   5  10       30.99       31.58      9.66 o 
  -4   5  10       96.07       93.93     12.87 o 
  -3   5  10        5.54       15.83      7.54 o 
  -2   5  10       13.16       11.79      6.12 o 
  -1   5  10       30.76       34.46      5.09 o 
   0   5  10       12.81       11.98      3.25 o 
   1   5  10       16.80       15.52      3.48 o 
   2   5  10      549.60      520.09     10.51 o 
   3   5  10       35.94       39.83      5.04 o 
   4   5  10        4.11        6.97      3.22 o 
   5   5  10        1.54        1.27      5.65 o 
   6   5  10      223.49      219.38     16.66 o 
   7   5  10       38.78       31.07      8.75 o 
   8   5  10       13.29       11.06      7.43 o 
  -5   6  10       12.42        3.61      7.19 o 
  -4   6  10       88.73       88.54     13.14 o 
  -3   6  10       26.95       40.06     10.28 o 
  -2   6  10      101.48      107.71      6.40 o 
  -1   6  10        0.45        1.45      3.23 o 
   0   6  10        3.09       -1.64      2.79 o 
   1   6  10      869.40      835.18     14.00 o 
   2   6  10      221.42      216.12      9.14 o 
   3   6  10       50.37       48.55      5.47 o 
   4   6  10      127.59      132.96      9.87 o 
   5   6  10      423.30      418.86     21.70 o 
   6   6  10      123.67      131.43     13.24 o 
   7   6  10        9.93       14.51      7.59 o 
  -4   7  10        9.85        7.43      9.07 o 
  -3   7  10       31.72       20.51      9.05 o 
  -2   7  10      218.97      216.16     11.43 o 
  -1   7  10       19.94       30.97      6.47 o 
   0   7  10       16.85       15.90      4.38 o 
   1   7  10        0.96        4.99      2.89 o 
   2   7  10      244.56      248.15      8.07 o 
   3   7  10      131.54      136.98     11.59 o 
   4   7  10      446.67      461.53     13.30 o 
   5   7  10       77.72       87.14     11.44 o 
   6   7  10      377.01      407.01     22.51 o 
   7   7  10      134.12      116.89     13.38 o 
  -4   8  10        0.23       -7.11      7.11 o 
  -3   8  10       13.04       24.31     10.12 o 
  -2   8  10      352.16      353.97     33.52 o 
  -1   8  10      165.60      151.12      8.85 o 
   0   8  10       81.45       71.26      8.67 o 
   1   8  10      747.98      710.87     17.30 o 
   2   8  10      648.08      662.73     23.12 o 
   3   8  10       87.14       79.15      6.75 o 
   4   8  10      170.09      146.49      8.15 o 
   5   8  10      298.38      307.70     20.11 o 
   6   8  10        2.58       -1.99      5.81 o 
   7   8  10       10.44        0.08      6.14 o 
  -3   9  10       51.16       54.24     13.08 o 
  -2   9  10       68.11       79.24     17.07 o 
  -1   9  10      334.76      325.07     15.34 o 
   0   9  10      116.67      150.92     11.55 o 
   1   9  10       52.07       50.84      5.99 o 
   2   9  10       68.04       76.72      8.99 o 
   3   9  10       27.51       26.30      6.25 o 
   4   9  10        0.71        2.14      3.86 o 
   5   9  10      294.91      306.17      9.32 o 
   6   9  10      259.17      244.06     18.74 o 
   7   9  10       41.55       50.99     11.39 o 
  -2  10  10       68.93       81.33      8.32 o 
  -1  10  10       35.56       43.93      7.59 o 
   0  10  10      103.21       95.35     10.10 o 
   1  10  10       87.81       87.54      7.36 o 
   2  10  10       75.85       79.07      9.75 o 
   3  10  10        3.06       -3.10      4.12 o 
   4  10  10      253.49      253.76     12.10 o 
   5  10  10       30.36       30.42      8.35 o 
   6  10  10       48.88       46.63     11.31 o 
  -2  11  10        4.23        5.44      5.79 o 
  -1  11  10        1.39        3.80      5.55 o 
   0  11  10       19.83       19.57      7.03 o 
   1  11  10      285.15      283.23     12.08 o 
   2  11  10      275.58      257.01     15.69 o 
   3  11  10        7.63       10.12      6.06 o 
   4  11  10      186.34      196.92     12.95 o 
   5  11  10       68.71       72.78      5.49 o 
   0  12  10       95.20       84.40     10.85 o 
   1  12  10        7.03        4.20      4.22 o 
   2  12  10       11.83       25.44      7.91 o 
   3  12  10       93.03      101.79     11.12 o 
   4  12  10       27.94       34.97      7.86 o 
  -1  -6  11       41.33       56.94      9.64 o 
   0  -6  11        3.47        0.86      5.30 o 
   1  -6  11       42.41       33.10      6.52 o 
   2  -6  11       49.41       57.58     10.53 o 
  -2  -5  11       11.81       17.44      5.87 o 
  -1  -5  11       52.52       43.10      7.94 o 
   0  -5  11       31.56       25.44      7.24 o 
   1  -5  11      116.69      121.47     19.21 o 
   2  -5  11        0.35        7.38      6.62 o 
   3  -5  11       66.54       63.75     10.31 o 
  -3  -4  11      106.12      117.72     16.77 o 
  -2  -4  11      202.45      215.94     10.13 o 
  -1  -4  11        0.52        4.98      4.63 o 
   0  -4  11        6.05       -0.22      4.76 o 
   1  -4  11       24.87       24.31      5.17 o 
   2  -4  11       53.99       57.23      9.34 o 
   3  -4  11       20.33       15.05      6.81 o 
   4  -4  11       14.56        9.85      6.33 o 
  -4  -3  11       17.21       14.29      9.48 o 
  -3  -3  11       48.59       45.58     11.44 o 
  -2  -3  11       54.66       63.25      7.58 o 
  -1  -3  11       20.90       23.61      5.90 o 
   0  -3  11       56.76       44.42      7.81 o 
   1  -3  11       87.50       96.33      7.58 o 
   2  -3  11      196.11      228.85     14.67 o 
   3  -3  11       16.94        4.63      5.73 o 
   4  -3  11       35.17       40.52      7.81 o 
   5  -3  11       14.47       16.54      6.76 o 
  -4  -2  11        0.30       -3.37      6.60 o 
  -3  -2  11       80.12       85.39     13.57 o 
  -2  -2  11      163.28      150.78     19.56 o 
  -1  -2  11      132.29      135.01     13.43 o 
   0  -2  11       15.85       13.70      5.73 o 
   1  -2  11      219.21      204.86      9.76 o 
   2  -2  11        0.03        0.66      3.86 o 
   3  -2  11      193.60      205.43     13.22 o 
   4  -2  11      100.98      118.18      9.96 o 
   5  -2  11       98.90      106.32      8.41 o 
   6  -2  11       25.95       29.02     10.96 o 
  -5  -1  11        8.26        6.35      7.97 o 
  -4  -1  11        2.07        4.33      7.62 o 
  -3  -1  11       52.16       65.79     12.03 o 
  -2  -1  11      200.93      223.45      9.01 o 
  -1  -1  11      638.69      631.31     19.30 o 
   0  -1  11        0.06       -3.93      3.93 o 
   1  -1  11      709.06      645.01     20.78 o 
   2  -1  11       11.36       27.24      5.57 o 
   3  -1  11       78.31       83.99      8.83 o 
   4  -1  11      355.00      356.45     12.74 o 
   5  -1  11        3.65       -1.28      3.48 o 
   6  -1  11      142.19      128.98     15.61 o 
  -5   0  11       61.47       66.44     12.76 o 
  -4   0  11       74.36       77.96     12.71 o 
  -3   0  11      107.38       94.63     12.76 o 
  -2   0  11      195.01      183.95      7.82 o 
  -1   0  11       28.11       32.01      5.01 o 
   0   0  11      889.78      874.62     26.62 o 
   1   0  11      646.26      690.83     16.95 o 
   2   0  11      451.93      484.01     13.98 o 
   3   0  11      129.96      126.74     10.10 o 
   4   0  11      920.61      875.33     20.32 o 
   5   0  11        0.44        0.25      3.16 o 
   6   0  11       24.54       29.24      9.31 o 
  -5   1  11       81.73       63.29     12.98 o 
  -4   1  11      263.46      230.20     17.96 o 
  -3   1  11        3.23        4.50      6.06 o 
  -2   1  11      210.15      178.36     10.23 o 
  -1   1  11      735.89      720.55     17.84 o 
   0   1  11      469.51      457.41     39.12 o 
   1   1  11      122.29      110.09     11.89 o 
   2   1  11      285.24      266.85     10.19 o 
   3   1  11        0.78        6.29      3.77 o 
   4   1  11       32.37       30.71      5.05 o 
   5   1  11      219.52      205.57     13.62 o 
   6   1  11      170.29      160.50     15.94 o 
   7   1  11       88.53      102.41     13.97 o 
  -5   2  11       12.79        8.51      8.53 o 
  -4   2  11       70.52       82.92     12.30 o 
  -3   2  11      391.59      366.55     21.24 o 
  -2   2  11      386.43      373.62     10.65 o 
  -1   2  11        1.28        1.20      3.16 o 
   0   2  11      164.50      160.02     10.80 o 
   1   2  11        4.43        5.74      3.54 o 
   2   2  11      237.18      230.10     25.83 o 
   3   2  11      536.50      551.66     15.29 o 
   4   2  11        9.48        7.32      3.69 o 
   5   2  11       27.37       27.38      4.15 o 
   6   2  11       83.65       76.48     11.95 o 
   7   2  11       39.02       34.03     10.04 o 
  -5   3  11       13.08       28.40      9.72 o 
  -4   3  11      405.24      410.97     23.39 o 
  -3   3  11       78.82       85.63     12.22 o 
  -2   3  11       45.67       43.36      4.43 o 
  -1   3  11      144.55      151.66      7.30 o 
   1   3  11       20.58       21.44      4.43 o 
   2   3  11       36.88       40.10      4.97 o 
   3   3  11        0.63       -0.23      3.51 o 
   4   3  11      151.04      152.07     13.84 o 
   5   3  11       42.89       52.89      4.09 o 
   6   3  11        0.19        1.53      6.73 o 
   7   3  11        0.09       -1.91      6.38 o 
  -5   4  11       98.08       93.79     13.84 o 
  -4   4  11        1.99       -3.10      6.68 o 
  -3   4  11       64.63       43.07     10.90 o 
  -2   4  11      114.52      124.89      6.50 o 
  -1   4  11     2196.02     2198.24     70.13 o 
   0   4  11        1.22       -0.64      2.37 o 
   1   4  11      166.14      136.14      7.45 o 
   2   4  11        0.74        1.05      2.88 o 
   3   4  11      637.28      661.42     17.28 o 
   4   4  11       51.82       46.05      5.17 o 
   5   4  11       39.26       43.96      3.83 o 
   6   4  11        6.05        4.90      6.57 o 
   7   4  11       40.74       49.21     10.50 o 
  -4   5  11       64.26       66.63     12.17 o 
  -3   5  11      402.64      421.28     24.39 o 
  -2   5  11      145.01      133.94      6.94 o 
  -1   5  11      385.98      331.46     11.70 o 
   0   5  11      214.46      191.94     10.55 o 
   1   5  11        9.91        8.82      3.50 o 
   2   5  11       14.47       25.66      4.08 o 
   3   5  11       35.30       36.05      4.55 o 
   4   5  11        9.45        4.07      3.51 o 
   5   5  11       34.84       40.84     10.49 o 
   6   5  11      127.12      139.21     14.16 o 
   7   5  11        0.29        0.05      6.65 o 
  -4   6  11      103.13      106.55     14.75 o 
  -3   6  11       16.70       21.46      8.78 o 
  -2   6  11       53.07       53.58      5.48 o 
  -1   6  11       55.66       46.44     11.16 o 
   0   6  11      147.50      137.11     10.36 o 
   1   6  11        3.24        3.50      2.57 o 
   2   6  11       94.37      100.74      6.47 o 
   3   6  11       48.03       30.81      5.09 o 
   4   6  11        9.87       15.30      4.25 o 
   5   6  11      189.23      190.05      7.05 o 
   6   6  11       11.74        3.61      6.84 o 
   7   6  11        0.91       -0.70      6.25 o 
  -4   7  11       34.10       43.80     12.14 o 
  -3   7  11       84.62       96.40     15.02 o 
  -2   7  11       70.07       83.98     18.37 o 
  -1   7  11       26.29       21.32      4.59 o 
   0   7  11        5.76       17.61      5.73 o 
   1   7  11      123.31      117.67     11.60 o 
   2   7  11      199.22      207.79      9.88 o 
   3   7  11       92.99      110.11      9.69 o 
   4   7  11       22.03       16.23      4.29 o 
   5   7  11       66.17       61.96      6.54 o 
   6   7  11       59.19       57.74     11.15 o 
   7   7  11       26.93       14.91      8.61 o 
  -3   8  11        7.35        9.21      9.53 o 
  -2   8  11       14.16        8.82      4.19 o 
  -1   8  11       17.09       10.42      5.17 o 
   0   8  11        8.99        8.10      5.44 o 
   1   8  11       46.68       51.95      7.01 o 
   2   8  11      172.40      183.36      9.18 o 
   3   8  11       69.42       73.84      8.75 o 
   4   8  11       72.00       88.42      7.09 o 
   5   8  11      263.53      272.74     23.78 o 
   6   8  11      145.63      129.06     14.56 o 
   7   8  11       20.44        9.31      7.67 o 
  -3   9  11        4.14       10.23     10.20 o 
  -2   9  11       95.49      102.19      7.53 o 
  -1   9  11       33.65       40.43      6.86 o 
   0   9  11      215.61      240.43     14.11 o 
   1   9  11       89.24       84.59      7.66 o 
   2   9  11      281.25      281.24     20.45 o 
   3   9  11      321.02      297.93     15.32 o 
   4   9  11      226.98      258.93     22.51 o 
   5   9  11        9.29       13.15      4.59 o 
   6   9  11       92.58       81.06     13.03 o 
  -2  10  11        4.86        8.35      5.76 o 
  -1  10  11        6.77        4.50      5.28 o 
   0  10  11        2.61       -1.35      5.28 o 
   1  10  11      301.04      307.56     26.45 o 
   2  10  11       23.47       21.11      6.70 o 
   3  10  11       26.48       26.84      6.92 o 
   4  10  11        3.82        1.13      5.28 o 
   5  10  11      119.91      130.77      7.62 o 
   6  10  11        0.63        1.88      8.13 o 
  -1  11  11       17.61       29.40      7.24 o 
   0  11  11      368.40      368.95     18.47 o 
   1  11  11      127.32      146.90      9.48 o 
   2  11  11        0.17        6.46      6.03 o 
   3  11  11        3.87       -4.07      4.71 o 
   4  11  11       92.97      103.70     10.28 o 
   5  11  11       81.09       84.96      7.73 o 
   0  12  11        0.15       -5.17      5.17 o 
   1  12  11        2.92       -0.26      4.52 o 
   2  12  11        3.46        0.92      5.92 o 
   3  12  11      137.02      147.87     13.16 o 
   4  12  11      151.76      143.84     12.22 o 
  -1  -5  12       41.68       40.41      8.96 o 
   0  -5  12       76.45       75.94     10.77 o 
   1  -5  12        9.71       15.82     10.12 o 
   2  -5  12       22.68       39.84      9.40 o 
  -2  -4  12       66.11       57.72      7.56 o 
  -1  -4  12       36.95       38.87      8.26 o 
   0  -4  12        2.19       -0.65      5.36 o 
   1  -4  12      184.92      194.45     10.69 o 
   2  -4  12      109.14      110.68     14.35 o 
   3  -4  12        0.40        3.18      6.54 o 
  -3  -3  12      120.61      137.00     17.42 o 
  -2  -3  12        3.33        2.06      4.07 o 
  -1  -3  12       80.84       92.93      9.88 o 
   0  -3  12       47.16       54.49      8.94 o 
   1  -3  12       55.70       63.19     20.54 o 
   2  -3  12        0.56        4.67      4.00 o 
   3  -3  12       16.58       26.95      7.40 o 
   4  -3  12        7.53       14.48      6.68 o 
  -3  -2  12       66.66       84.93     14.75 o 
  -2  -2  12      185.42      187.01     10.01 o 
  -1  -2  12        5.99       12.68      5.46 o 
   0  -2  12       36.95       28.99      7.00 o 
   1  -2  12        2.80        3.24      3.90 o 
   2  -2  12      223.85      195.28     12.29 o 
   3  -2  12       26.92       42.21      7.94 o 
   4  -2  12       18.62       27.32      7.16 o 
   5  -2  12       33.67       35.78      6.30 o 
  -4  -1  12       33.33       34.54     11.52 o 
  -3  -1  12       43.08       39.92     11.23 o 
  -2  -1  12        1.40        1.74      6.99 o 
  -1  -1  12       29.21       28.08     11.41 o 
   0  -1  12        7.95        5.60      4.79 o 
   1  -1  12      127.49      116.39      8.04 o 
   2  -1  12       65.82       69.93      6.72 o 
   3  -1  12      202.72      215.47     13.43 o 
   4  -1  12       11.86        7.81      5.60 o 
   5  -1  12      163.54      167.18      8.88 o 
   6  -1  12        1.45        4.20      8.99 o 
  -4   0  12       22.02       19.76      9.31 o 
  -3   0  12       81.30       83.32     13.59 o 
  -2   0  12        4.66        3.62      3.32 o 
  -1   0  12      151.38      159.66      9.12 o 
   0   0  12      302.00      291.04     15.10 o 
   1   0  12      369.78      404.44     13.18 o 
   2   0  12       23.58       20.65      7.82 o 
   3   0  12      299.52      333.22     16.15 o 
   4   0  12      158.29      156.19     10.90 o 
   5   0  12       96.07      101.50      6.73 o 
   6   0  12      131.73      110.37     15.29 o 
  -4   1  12        6.35       10.71      8.26 o 
  -3   1  12      100.39      105.18     14.27 o 
  -2   1  12       29.83       30.84      8.55 o 
  -1   1  12      107.96      113.22      7.83 o 
   0   1  12      284.91      287.05     14.73 o 
   1   1  12       11.91        2.92      3.43 o 
   2   1  12      444.97      378.37     12.53 o 
   3   1  12      527.47      520.54     19.73 o 
   4   1  12      137.20      149.08      8.86 o 
   5   1  12       66.91       52.86      7.28 o 
   6   1  12      244.26      212.65     18.87 o 
  -4   2  12       10.25       10.69      7.70 o 
  -3   2  12      275.51      320.09     21.81 o 
  -2   2  12      376.68      362.00     13.80 o 
  -1   2  12       15.47       17.55      3.43 o 
   0   2  12      530.11      553.46     20.86 o 
   1   2  12      599.63      558.92     14.92 o 
   2   2  12      293.21      296.09     10.91 o 
   3   2  12       65.78       53.73      7.86 o 
   4   2  12       90.25      104.69      9.05 o 
   5   2  12       10.34       12.43      3.77 o 
   6   2  12       10.54        3.10      6.81 o 
   7   2  12       84.90       55.97     12.28 o 
  -4   3  12       36.54       32.52     10.36 o 
  -3   3  12        6.01        4.52      6.92 o 
  -2   3  12        0.35        0.73      2.98 o 
  -1   3  12      490.38      482.27     17.65 o 
   0   3  12      871.95      831.33     25.76 o 
   1   3  12        5.01        7.68      3.62 o 
   2   3  12      177.09      165.99     20.10 o 
   3   3  12      175.01      156.57     11.23 o 
   4   3  12       47.36       54.32      5.81 o 
   5   3  12       37.42       40.79      4.66 o 
   6   3  12       10.76        8.13      7.21 o 
   7   3  12       18.10       15.48      9.42 o 
  -4   4  12        4.16        2.99      7.16 o 
  -3   4  12        0.57        7.91      7.24 o 
  -2   4  12      534.25      533.55     20.10 o 
  -1   4  12      375.55      384.78     13.18 o 
   0   4  12       63.57       72.37      5.91 o 
   1   4  12       23.53        9.89      3.91 o 
   2   4  12      347.43      383.33     12.29 o 
   3   4  12      597.60      571.79     20.70 o 
   4   4  12        0.93       -0.63      3.54 o 
   5   4  12        4.17       -0.20      3.37 o 
   6   4  12       42.54       46.81     10.50 o 
   7   4  12       93.96       99.23     13.76 o 
  -4   5  12       67.45       62.72     13.54 o 
  -3   5  12       72.19       61.86     12.46 o 
  -2   5  12       21.90       17.69      3.87 o 
  -1   5  12        0.19        1.51      3.68 o 
   0   5  12      151.44      155.27     13.53 o 
   1   5  12     1459.47     1395.75     26.26 o 
   2   5  12       66.51       75.14      6.44 o 
   3   5  12      609.58      599.01     21.32 o 
   4   5  12       16.28       17.83      4.52 o 
   5   5  12       20.35       17.11      3.81 o 
   6   5  12       22.60       39.22     10.07 o 
   7   5  12        4.68       -6.43      6.43 o 
  -4   6  12       96.19       92.96     14.78 o 
  -3   6  12        5.45        7.16      7.83 o 
  -2   6  12      141.94      139.07      7.38 o 
  -1   6  12      509.58      503.31     15.38 o 
   0   6  12       81.51       84.99      9.13 o 
   1   6  12       60.36       55.00      4.82 o 
   2   6  12      128.43      130.32      7.92 o 
   3   6  12       58.22       69.08      8.43 o 
   4   6  12        2.72       -1.77      3.52 o 
   5   6  12       25.86       20.35      8.49 o 
   6   6  12        0.68       -0.51      6.97 o 
   7   6  12        7.33        7.40      8.05 o 
  -3   7  12       81.50       78.74     14.38 o 
  -2   7  12      347.53      344.12     11.59 o 
  -1   7  12        3.45        8.06      4.94 o 
   0   7  12      143.11      154.39     11.44 o 
   1   7  12       45.55       43.59      5.76 o 
   2   7  12      231.03      213.28      8.12 o 
   3   7  12       20.01       36.69      7.30 o 
   4   7  12       52.91       46.42      5.84 o 
   5   7  12       20.98       19.52      4.12 o 
   6   7  12       15.14       19.52      9.07 o 
   7   7  12       35.73       44.69     11.28 o 
  -3   8  12      146.10      141.33     17.77 o 
  -2   8  12        8.59        9.29      4.13 o 
  -1   8  12      272.93      296.93     14.97 o 
   0   8  12        2.10        4.36      4.71 o 
   1   8  12        0.48        3.29      3.91 o 
   2   8  12        2.21       -0.67      7.63 o 
   3   8  12       10.54        1.97      5.20 o 
   4   8  12       24.99       20.03      5.06 o 
   5   8  12       33.11       46.95      7.69 o 
   6   8  12       18.17       22.24      8.56 o 
  -2   9  12       49.40       39.09      6.46 o 
  -1   9  12       61.07       58.18      8.02 o 
   0   9  12       28.46       24.82      6.78 o 
   1   9  12       80.33       64.39      8.17 o 
   2   9  12       47.96       46.71      6.06 o 
   3   9  12        3.57        7.62      5.46 o 
   4   9  12      189.02      228.45     13.70 o 
   5   9  12       20.41       14.81      4.32 o 
   6   9  12       59.62       54.97     12.36 o 
  -2  10  12       26.88       40.60      6.81 o 
  -1  10  12       12.54       13.14      6.49 o 
   0  10  12      171.48      149.81     12.49 o 
   1  10  12      241.51      222.72     10.78 o 
   2  10  12        4.94        5.56      5.91 o 
   3  10  12        8.18        5.84      5.57 o 
   4  10  12      123.48      127.44     11.09 o 
   5  10  12      178.77      197.00      9.58 o 
   6  10  12        6.77       10.53      9.07 o 
   0  11  12       72.55       75.35     10.12 o 
   1  11  12       25.46       23.92      5.65 o 
   2  11  12       11.73        6.87      4.59 o 
   3  11  12       85.81       75.05     10.20 o 
   4  11  12      201.18      214.75     14.54 o 
   5  11  12       15.20       12.60      5.65 o 
   1  12  12       37.67       24.38     12.07 o 
   2  12  12      174.61      191.87     11.04 o 
   3  12  12       56.39       74.57     10.31 o 
  -1  -4  13        0.04        5.71      6.57 o 
   0  -4  13        5.06        1.43      5.90 o 
   1  -4  13       70.48       68.19     10.61 o 
   2  -4  13       54.82       61.99      7.75 o 
  -2  -3  13        0.23        7.24      4.95 o 
  -1  -3  13        2.19       -3.90      5.20 o 
   0  -3  13       57.95       53.55      9.26 o 
   1  -3  13       87.89      111.75     12.28 o 
   2  -3  13        0.57       -4.05      4.05 o 
   3  -3  13       57.21       58.66      9.88 o 
  -3  -2  13        7.38        6.86      9.45 o 
  -2  -2  13      317.05      364.25     13.45 o 
  -1  -2  13       87.56       90.56      9.88 o 
   0  -2  13        6.09       -0.94      4.71 o 
   1  -2  13      193.70      211.67     10.74 o 
   2  -2  13       33.28       29.38      5.63 o 
   3  -2  13        0.78       -1.99      5.33 o 
   4  -2  13       22.33       30.99      7.78 o 
  -3  -1  13       19.69       27.97     10.80 o 
  -2  -1  13        0.14        4.31      2.88 o 
  -1  -1  13        6.01        7.30      5.33 o 
   0  -1  13      244.63      246.48     14.86 o 
   1  -1  13        9.37       15.32      4.52 o 
   2  -1  13       18.42       11.78      7.55 o 
   3  -1  13       15.00        7.73      6.00 o 
   4  -1  13       53.29       53.92      8.64 o 
   5  -1  13       26.05       19.01      6.25 o 
  -3   0  13        5.93       12.92      9.31 o 
  -2   0  13       23.75       24.32      4.41 o 
  -1   0  13        7.98        6.22      5.41 o 
   0   0  13       93.10      105.72     10.20 o 
   1   0  13       34.72       40.03      8.40 o 
   2   0  13        8.17       12.71      4.93 o 
   3   0  13       51.85       49.72      8.45 o 
   4   0  13      121.64      102.14      9.83 o 
   5   0  13      130.95      124.48      9.42 o 
  -4   1  13      113.38      113.25     15.78 o 
  -3   1  13      105.94      103.24     14.78 o 
  -2   1  13       23.26       16.56      4.19 o 
  -1   1  13       60.69       73.27      7.01 o 
   0   1  13        0.03        4.50      4.82 o 
   1   1  13      342.47      344.88     14.97 o 
   2   1  13       56.50       65.86      6.61 o 
   3   1  13       46.60       42.83      7.73 o 
   4   1  13       34.06       30.02      6.95 o 
   5   1  13       42.91       40.61     13.53 o 
   6   1  13       75.07       40.22     12.03 o 
  -4   2  13       29.79       24.61     10.47 o 
  -3   2  13       21.57       25.01      9.99 o 
  -2   2  13        3.66        4.56      4.82 o 
  -1   2  13        4.52        5.50      3.08 o 
   0   2  13       56.56       42.13      7.38 o 
   1   2  13      378.26      394.16     12.79 o 
   2   2  13      289.01      279.22     20.46 o 
   3   2  13       55.89       53.92      8.05 o 
   4   2  13      345.88      373.66     16.77 o 
   5   2  13      188.02      195.60      9.19 o 
   6   2  13       21.65       25.01     10.58 o 
  -4   3  13        5.76       -1.43      8.08 o 
  -3   3  13       90.93      113.34     14.91 o 
  -2   3  13       68.15       64.11      7.91 o 
  -1   3  13      217.41      205.96     11.08 o 
   0   3  13      125.15      120.66     10.58 o 
   1   3  13        4.17        6.64      3.79 o 
   2   3  13      140.91      142.30     10.14 o 
   3   3  13      611.53      657.08     23.12 o 
   4   3  13      260.35      288.94     14.64 o 
   5   3  13       23.87       18.00      7.90 o 
   6   3  13       96.23       86.58     13.46 o 
  -4   4  13       23.21       33.11     10.90 o 
  -3   4  13       12.46       19.06      9.34 o 
  -2   4  13       89.73       92.90      6.22 o 
  -1   4  13        2.43        2.06      3.75 o 
   0   4  13        0.65       -0.12      3.22 o 
   1   4  13       45.43       40.49      5.53 o 
   2   4  13      841.45      773.93     18.76 o 
   3   4  13       55.07       80.03      9.21 o 
   4   4  13       54.63       36.70      8.24 o 
   5   4  13        6.40        4.75      4.08 o 
   6   4  13       65.16       65.96     12.73 o 
  -3   5  13       17.04       13.22      8.86 o 
  -2   5  13       16.57       22.25      4.34 o 
  -1   5  13      117.78      117.36      8.23 o 
   0   5  13      403.40      381.98     12.21 o 
   1   5  13      243.50      258.97     17.73 o 
   2   5  13       32.29       27.80      5.37 o 
   3   5  13        0.35        3.93      5.17 o 
   4   5  13       81.04       72.63     16.92 o 
   5   5  13      580.44      594.31     15.62 o 
   6   5  13        0.02       -6.65      6.65 o 
   7   5  13       49.21       68.46     12.87 o 
  -3   6  13        5.83        3.85      8.72 o 
  -2   6  13       38.85       40.99      4.86 o 
  -1   6  13      177.94      193.94     11.90 o 
   0   6  13      124.46      126.85     10.88 o 
   1   6  13        0.19       -2.60      2.98 o 
   2   6  13      376.74      390.05     13.26 o 
   3   6  13      509.69      503.63     20.24 o 
   4   6  13       17.28       17.98      6.06 o 
   5   6  13      123.77      125.18      7.57 o 
   6   6  13       54.99       49.10     11.79 o 
  -3   7  13      102.26      116.62     16.91 o 
  -2   7  13      171.67      190.40     11.80 o 
  -1   7  13        3.08        5.65      5.30 o 
   0   7  13       37.82       24.09      6.68 o 
   1   7  13      503.44      455.08     14.42 o 
   2   7  13      345.23      379.35     10.89 o 
   3   7  13       66.20       53.20      8.08 o 
   4   7  13       26.60       34.46      7.19 o 
   5   7  13       31.45       41.15      5.39 o 
   6   7  13       60.82       61.46     12.63 o 
  -2   8  13       79.08       84.01      7.61 o 
  -1   8  13        7.88        8.21      5.92 o 
   0   8  13       78.06       77.50      9.45 o 
   1   8  13      117.03      116.67      8.13 o 
   2   8  13      216.64      192.00      9.82 o 
   3   8  13      108.57      108.30     10.58 o 
   4   8  13        0.52       -1.08      4.50 o 
   5   8  13        4.01        1.52      9.00 o 
   6   8  13        2.53       -4.95      7.48 o 
  -2   9  13       74.67      100.31      8.35 o 
  -1   9  13      135.05      151.94     11.52 o 
   0   9  13        5.48       11.15      5.87 o 
   1   9  13      200.55      216.12     10.56 o 
   2   9  13       85.72       87.67      7.55 o 
   3   9  13        2.56       -3.10      4.50 o 
   4   9  13        1.26        1.37      5.33 o 
   5   9  13       26.08       16.56      5.71 o 
   6   9  13        1.14       -1.13      7.35 o 
  -1  10  13       31.86       34.75      7.62 o 
   0  10  13       12.06        9.21      6.33 o 
   1  10  13       54.87       49.56      9.29 o 
   2  10  13       49.47       47.39     14.97 o 
   3  10  13        5.06       15.61      6.54 o 
   4  10  13      162.76      167.98     12.71 o 
   5  10  13       37.78       20.84      6.14 o 
   0  11  13       14.82        0.73      5.79 o 
   1  11  13        0.98        5.28      5.76 o 
   2  11  13       17.99       25.84      8.65 o 
   3  11  13       81.22       78.47     10.61 o 
   4  11  13       15.02       14.00      7.05 o 
   0  -3  14       24.36       19.65      7.24 o 
   1  -3  14        1.77       -2.56      5.68 o 
  -1  -2  14        0.21        4.52      6.19 o 
   0  -2  14       41.44       60.14      9.45 o 
   1  -2  14       15.09       11.31      6.89 o 
   2  -2  14      182.60      197.76     11.14 o 
   3  -2  14       81.77       75.62     10.74 o 
  -2  -1  14       14.07        6.43      4.39 o 
  -1  -1  14       19.12       12.06      6.62 o 
   0  -1  14      268.21      273.54     16.02 o 
   1  -1  14       34.63       24.12      7.43 o 
   2  -1  14        0.86        2.06      7.85 o 
   3  -1  14       62.87       85.77     10.63 o 
   4  -1  14       90.09       83.40      9.88 o 
  -2   0  14       41.15       44.85      5.43 o 
  -1   0  14        6.00        9.23      5.65 o 
   0   0  14        5.79        5.90      4.82 o 
   1   0  14        5.63       13.81      6.08 o 
   2   0  14       22.32       18.81      4.74 o 
   3   0  14       12.03        9.29      6.35 o 
   4   0  14        2.58        1.91      5.33 o 
   5   0  14        3.39       -5.46      5.46 o 
  -3   1  14       16.84        6.84      9.05 o 
  -2   1  14       25.50       27.61     10.50 o 
  -1   1  14        1.40        2.32      4.79 o 
   0   1  14      231.01      220.96     13.78 o 
   1   1  14       29.13       30.66      7.38 o 
   2   1  14        0.50        1.31      4.47 o 
   3   1  14       57.14       57.99      8.72 o 
   4   1  14       26.82       32.65      7.27 o 
   5   1  14       68.50       70.88      8.24 o 
  -3   2  14        7.08        7.40      8.56 o 
  -2   2  14       86.71       85.56      6.29 o 
  -1   2  14      107.08      104.67      6.82 o 
   0   2  14        4.55        2.77      4.52 o 
   1   2  14        0.79        1.27      4.90 o 
   2   2  14        4.25        1.91      4.02 o 
   3   2  14       45.42       39.17      7.73 o 
   4   2  14       54.57       61.92      8.53 o 
   5   2  14       35.95       29.32      6.65 o 
   6   2  14       21.26       11.09     10.63 o 
  -3   3  14       12.44       18.33      9.93 o 
  -2   3  14       14.69       16.00      8.45 o 
  -1   3  14      202.29      177.65     11.79 o 
   0   3  14       12.63       16.04      6.25 o 
   1   3  14       75.32       85.96      9.96 o 
   2   3  14       31.58       38.91      5.69 o 
   3   3  14      316.58      285.90     15.78 o 
   4   3  14      104.99      100.20      9.85 o 
   5   3  14       22.73       24.01      5.25 o 
   6   3  14      116.59      131.18     17.44 o 
  -3   4  14        5.36       10.85      8.45 o 
  -2   4  14        4.68        2.00      4.44 o 
  -1   4  14      106.87      112.23      9.83 o 
   0   4  14      164.63      173.49     23.77 o 
   1   4  14       25.19       20.54      6.51 o 
   2   4  14       18.39       12.70      4.55 o 
   3   4  14        8.06       10.47      5.79 o 
   4   4  14        4.91       -2.96      5.01 o 
   5   4  14       95.49      110.50      7.77 o 
   6   4  14      151.55      145.86     17.15 o 
  -3   5  14       22.08        1.94      8.35 o 
  -2   5  14        6.06       11.13      8.67 o 
  -1   5  14       96.44      103.83      9.64 o 
   0   5  14      239.59      250.63     14.40 o 
   1   5  14       13.03       12.20      6.27 o 
   2   5  14       51.54       64.89     10.75 o 
   3   5  14      117.36      120.77     10.96 o 
   4   5  14      331.84      332.90     16.18 o 
   5   5  14       25.97       20.99      5.05 o 
   6   5  14       40.25       50.31     12.06 o 
  -2   6  14       59.85       58.04      5.47 o 
  -1   6  14        0.20       -2.42      4.85 o 
   0   6  14       21.73        9.72      5.65 o 
   1   6  14       39.41       39.96      5.70 o 
   2   6  14      237.55      268.21     15.17 o 
   3   6  14      150.69      159.10     12.30 o 
   4   6  14        0.86       -4.04      4.04 o 
   5   6  14       10.96       17.92      5.05 o 
   6   6  14       81.05       72.60     13.70 o 
  -2   7  14       14.52        5.49      6.45 o 
  -1   7  14       45.52       46.22      7.51 o 
   0   7  14        1.13       -1.13      4.76 o 
   1   7  14      252.72      235.93     15.16 o 
   2   7  14      190.42      197.31      8.26 o 
   3   7  14        0.14        3.55      5.33 o 
   4   7  14       93.68      101.57      9.93 o 
   5   7  14      326.84      363.40     15.40 o 
   6   7  14       19.50       11.33      9.66 o 
  -2   8  14      176.82      167.31      9.72 o 
  -1   8  14      108.08      126.45     11.04 o 
   0   8  14       51.46       49.56      8.45 o 
   1   8  14       38.79       54.24      9.10 o 
   2   8  14      132.32      123.36     12.36 o 
   3   8  14       48.81       52.04      8.72 o 
   4   8  14      186.57      201.26     13.22 o 
   5   8  14        0.87        4.17      5.49 o 
   6   8  14       97.41      111.80     16.26 o 
  -1   9  14        5.24        8.21      6.08 o 
   0   9  14       15.07        6.68      5.79 o 
   1   9  14       19.24       13.76      6.57 o 
   2   9  14       30.20       24.88      5.47 o 
   3   9  14      138.16      103.83     11.52 o 
   4   9  14        2.92       13.81      5.98 o 
   5   9  14      178.13      184.24     11.87 o 
   0  10  14      216.14      250.52     15.59 o 
   1  10  14      122.02      129.19     12.89 o 
   2  10  14       36.26       39.93      7.46 o 
   3  10  14       43.05       49.56      9.05 o 
   4  10  14       31.90       44.07      8.37 o 
   2  11  14        9.88        7.70      4.74 o 
   3  11  14        3.94        5.44      6.78 o 
   0  -1  15       54.71       65.15      9.77 o 
   1  -1  15        0.45       -1.00      5.46 o 
   2  -1  15       22.87       26.69      5.89 o 
   3  -1  15       13.66       14.43      7.46 o 
  -1   0  15       49.53       43.13      8.56 o 
   0   0  15        1.53       -1.70      5.14 o 
   1   0  15       92.67       72.93     10.31 o 
   2   0  15       75.62       84.93      8.08 o 
   3   0  15        0.88        6.49      6.46 o 
   4   0  15        0.20       -0.65      5.68 o 
  -2   1  15        3.63        6.95      4.17 o 
  -1   1  15       50.72       68.78      9.26 o 
   0   1  15       79.09       72.52      9.72 o 
   1   1  15       22.65       19.46      6.95 o 
   2   1  15       18.28       18.72      5.22 o 
   3   1  15        8.60        2.88      6.00 o 
   4   1  15       60.82       57.07      9.26 o 
  -2   2  15        1.16       -0.84      3.67 o 
  -1   2  15        4.00        0.29      3.68 o 
   0   2  15       79.53       76.83      9.88 o 
   1   2  15       11.35       11.44      5.98 o 
   2   2  15      126.12      119.42      8.56 o 
   3   2  15       96.86       92.96     10.69 o 
   4   2  15        8.83       10.66      6.27 o 
   5   2  15        0.68        4.71      6.08 o 
  -2   3  15      114.55      143.14      7.42 o 
  -1   3  15        2.37       10.58      5.98 o 
   0   3  15      147.24      181.36     13.41 o 
   1   3  15        2.60        1.13      5.36 o 
   2   3  15       20.17       12.42      4.64 o 
   3   3  15       45.01       40.14      8.40 o 
   4   3  15        8.71       10.63      6.11 o 
   5   3  15        2.26        8.13      5.98 o 
  -2   4  15        7.06        6.86      4.37 o 
  -1   4  15      148.74      162.17     11.55 o 
   0   4  15       37.40       33.02      5.40 o 
   1   4  15       23.56       12.20      6.49 o 
   2   4  15        0.45        1.39      3.72 o 
   3   4  15      179.81      167.42     13.41 o 
   4   4  15       53.68       40.84      7.94 o 
   5   4  15       20.80       17.61      6.65 o 
  -2   5  15       79.05       88.90      8.98 o 
  -1   5  15       86.35       67.68      8.56 o 
   0   5  15       13.12       18.39      6.38 o 
   1   5  15       37.12       17.42      6.78 o 
   2   5  15       27.56       29.68      6.85 o 
   3   5  15       72.84       51.12      9.10 o 
   4   5  15       42.11       52.68      8.61 o 
   5   5  15        0.99       -5.38      5.38 o 
  -1   6  15       14.62       21.02      6.68 o 
   0   6  15      103.77      116.24     11.36 o 
   1   6  15       97.82       89.18     10.16 o 
   2   6  15      132.38      146.51      9.31 o 
   3   6  15        0.13       -4.68      4.68 o 
   4   6  15       33.89       48.43      8.37 o 
   5   6  15       46.01       65.34      8.70 o 
  -1   7  15      150.52      149.30     11.71 o 
   0   7  15       46.44       38.42      7.86 o 
   1   7  15        4.55        5.20      5.76 o 
   2   7  15       52.51       40.63      5.01 o 
   3   7  15       13.32       16.50      7.03 o 
   4   7  15        9.32       17.71      6.41 o 
   5   7  15       99.92       98.37      9.72 o 
  -1   8  15      103.29      104.05     10.66 o 
   0   8  15        0.16        3.90      5.79 o 
   1   8  15      140.05      138.29     12.95 o 
   2   8  15      123.02      123.08      8.91 o 
   3   8  15      116.17      119.39     11.82 o 
   4   8  15       62.76       61.89      9.42 o 
   5   8  15       31.72       37.85      7.62 o 
   0   9  15      150.12      194.88     14.32 o 
   1   9  15      138.53      139.74     13.27 o 
   2   9  15        9.27       11.31      4.81 o 
   3   9  15       17.28       27.81      8.40 o 
   4   9  15       59.98       72.31      9.75 o 
   1  10  15        4.84        3.58      6.16 o 
   2  10  15        1.33       -3.24      4.31 o 
   3  10  15        3.55        9.48      6.57 o 
   0   1  16      191.14      194.10     14.67 o 
   1   1  16      100.91       90.05     11.52 o 
   2   1  16        0.38        4.81      4.59 o 
   3   1  16       65.13       64.56     10.23 o 
  -1   2  16       66.17       68.27      9.18 o 
   0   2  16       18.95       17.96      6.86 o 
   1   2  16       79.56       83.59     10.93 o 
   2   2  16        5.28        0.51      4.17 o 
   3   2  16        6.24        2.85      6.30 o 
   4   2  16       34.41       24.74      7.81 o 
  -1   3  16        2.66       -5.36      5.36 o 
   0   3  16       18.94       17.44      7.05 o 
   1   3  16        9.27       15.72      7.08 o 
   2   3  16       84.64       98.87     10.51 o 
   3   3  16        0.84        4.55      6.51 o 
   4   3  16       48.83       66.22      9.99 o 
  -1   4  16      147.32      145.24     11.47 o 
   0   4  16       99.15       96.53      7.54 o 
   1   4  16        1.35        4.90      5.98 o 
   2   4  16       96.36       99.23      8.38 o 
   3   4  16       51.86       57.91      9.61 o 
   4   4  16        1.32        1.62      5.73 o 
  -1   5  16       17.37       23.26      7.05 o 
   0   5  16        0.25       -1.51      5.01 o 
   1   5  16       51.85       55.55      8.61 o 
   2   5  16      126.74      129.34      9.15 o 
   3   5  16        6.28        6.70      6.49 o 
   4   5  16        9.81        5.87      6.43 o 
   0   6  16       10.46        9.18      6.00 o 
   1   6  16       87.19       74.91     18.04 o 
   2   6  16       11.71       23.45      6.08 o 
   3   6  16       80.68       94.92     11.25 o 
   4   6  16       13.91       21.08      7.48 o 
   0   7  16        3.54        8.83      5.98 o 
   1   7  16        7.16       21.13      7.67 o 
   2   7  16      146.21      140.45      7.89 o 
   3   7  16      114.73      124.59     12.65 o 
   4   7  16        9.72       16.42      6.78 o 
   1   8  16       66.02       47.14      9.48 o 
   2   8  16      166.02      162.99     10.28 o 
   3   8  16       33.81       21.29      7.62 o 
   4   8  16       15.96       10.26      6.68 o 
   2   9  16        0.58        4.34      4.70 o 
   1   4  17        2.81        9.61      7.24 o 
   2   4  17       13.48       13.51      5.25 o 
   1   5  17       31.94       30.93      6.14 o 
   2   5  17       51.36       60.75      7.57 o 
   3   5  17        7.53        8.75      7.83 o 
   2   6  17       25.24       48.94      7.08 o 
   3   6  17       25.14       43.99      9.77 o 
                                                 
